# Supplementary material for: The Banana Root Endophytome: Differences between Mother Plants and Suckers and Evaluation of Selected Bacteria to Control Fusarium oxysporum f.sp. cubense
Source: J Fungi (Basel). 2021 Mar 9;7(3):194. doi: 10.3390/jof7030194 (PMC8002102; doi:10.3390/jof7030194)
Supplement: Supplementary file 1 [file jof-07-00194-s001.zip]

Archive with 21 entries (19 files):
- Supplementary Tables/
- Supplementary Tables/Supplementary Table S1 Bacterial relative abundance.xlsx
- Supplementary Tables/Supplementary Table S2  Fungal relative abundance.xlsx
- Supplementary Tables/Supplementary Table S3. Core_bacteriome.xlsx
- Supplementary Tables/Supplementary Table S4. Core_mycobiome.xlsx
- Supplementary Tables/Supplementary Table S5.docx
- Supplementary Tables/Supplementary Table S6 Molecular identification.xlsx
- Supplementary Tables/Supplementary Table S7.docx
- Supplementary Tables/Supplementary Table S8.docx
- Legend Supplementary figures.docx.pdf
- Supplementary Figures/
- Supplementary Figures/Supplementary Figure S1.tif
- Supplementary Figures/Supplementary Figure S10.tif
- Supplementary Figures/Supplementary Figure S2.tif
- Supplementary Figures/Supplementary Figure S3.tif
- Supplementary Figures/Supplementary Figure S4.tif
- Supplementary Figures/Supplementary Figure S5.tif
- Supplementary Figures/Supplementary Figure S6.tif
- Supplementary Figures/Supplementary Figure S7.tif
- Supplementary Figures/Supplementary Figure S8.tif
- Supplementary Figures/Supplementary Figure S9.tif
