# Supplementary material for: The Banana Root Endophytome: Differences between Mother Plants and Suckers and Evaluation of Selected Bacteria to Control Fusarium oxysporum f.sp. cubense
Source: J Fungi (Basel). 2021 Mar 9;7(3):194. doi: 10.3390/jof7030194 (PMC8002102; doi:10.3390/jof7030194)
Supplement: Supplementary file 1 [file jof-07-00194-s001.zip › Supplementary Tables/Supplementary Table S1 Bacterial relative abundance.xlsx]

## Sheet: Relative abundance
Kingdom	Phylum	Class	Order	Family	Genus	Relative Abundance
Bacteria	Proteobacteria	Betaproteobacteria	Burkholderiales	Alcaligenaceae	Achromobacter	0.217457
Bacteria	Proteobacteria	Alphaproteobacteria	Rhodospirillales	Acetobacteraceae	Acidiphilium	0.00105525
Bacteria	Acidobacteria	Acidobacteria_Gp1	Order_Gp1	Family_Gp1	Acidobacterium	0
Bacteria	Proteobacteria	Alphaproteobacteria	Rhodospirillales	Acetobacteraceae	Acidocella	0.00194689
Bacteria	Proteobacteria	Betaproteobacteria	Burkholderiales	Comamonadaceae	Acidovorax	0.150968
Bacteria	Proteobacteria	Gammaproteobacteria	Pseudomonadales	Moraxellaceae	Acinetobacter	0.227692
Bacteria	Actinobacteria	Actinobacteria	Actinomycetales	Thermomonosporaceae	Actinomadura	0.0655922
Bacteria	Actinobacteria	Actinobacteria	Actinomycetales	Pseudonocardiaceae	Actinophytocola	3.6362
Bacteria	Proteobacteria	Gammaproteobacteria	Aeromonadales	Aeromonadaceae	Aeromonas	0.902478
Bacteria	Proteobacteria	Betaproteobacteria	Burkholderiales	Alcaligenaceae	Alcaligenes	0.0314616
Bacteria	Proteobacteria	Alphaproteobacteria	Sphingomonadales	Erythrobacteraceae	Altererythrobacter	0.0475507
Bacteria	Actinobacteria	Actinobacteria	Actinomycetales	Pseudonocardiaceae	Amycolatopsis	0.0737453
Bacteria	Proteobacteria	Alphaproteobacteria	Rhizobiales	Xanthobacteraceae	Ancylobacter	0.0281957
Bacteria	Proteobacteria	Betaproteobacteria	Burkholderiales	Burkholderiales_incertae_sedis	Aquabacterium	0.0476352
Bacteria	Actinobacteria	Actinobacteria	Actinomycetales	Micrococcaceae	Arthrobacter	0.0678582
Bacteria	Proteobacteria	Alphaproteobacteria	Rhodospirillales	Rhodospirillaceae	Azospirillum	0.0965324
Bacteria	Firmicutes	Bacilli	Bacillales	Bacillaceae_1	Bacillus	0.450977
Bacteria	Proteobacteria	Alphaproteobacteria	Rhizobiales	Beijerinckiaceae	Beijerinckia	0.0969856
Bacteria	Proteobacteria	Alphaproteobacteria	Rhizobiales	Bradyrhizobiaceae	Bosea	0.268714
Bacteria	Proteobacteria	Alphaproteobacteria	Rhizobiales	Bradyrhizobiaceae	Bradyrhizobium	1.04482
Bacteria	Actinobacteria	Actinobacteria	Actinomycetales	Brevibacteriaceae	Brevibacterium	0.00426785
Bacteria	Proteobacteria	Alphaproteobacteria	Caulobacterales	Caulobacteraceae	Brevundimonas	0.046164
Bacteria	Proteobacteria	Betaproteobacteria	Burkholderiales	Burkholderiaceae	Burkholderia	0.0364241
Bacteria	Proteobacteria	Gammaproteobacteria	Enterobacteriales	Enterobacteriaceae	Buttiauxella	1.4279
Bacteria	Firmicutes	Clostridia	Clostridiales	Ruminococcaceae	Butyricicoccus	0.0431401
Bacteria	Proteobacteria	Betaproteobacteria	Burkholderiales	Comamonadaceae	Caldimonas	0.0329475
Bacteria	Candidatus_Saccharibacteria	Candidatus_Saccharibacteria	Candidatus_Saccharibacteria	Candidatus_Saccharibacteria	Candidatus_Saccharibacteria	0.254009
Bacteria	Firmicutes	Bacilli	Lactobacillales	Carnobacteriaceae	Carnobacterium	0.250819
Bacteria	Proteobacteria	Alphaproteobacteria	Caulobacterales	Caulobacteraceae	Caulobacter	0.222781
Bacteria	Proteobacteria	Gammaproteobacteria	Enterobacteriales	Enterobacteriaceae	Cedecea	0.112332
Bacteria	Proteobacteria	Gammaproteobacteria	Pseudomonadales	Pseudomonadaceae	Cellvibrio	1.22226
Bacteria	Proteobacteria	Gammaproteobacteria	Xanthomonadales	Xanthomonadaceae	Chiayiivirga	0.023562
Bacteria	Bacteroidetes	Sphingobacteriia	Sphingobacteriales	Chitinophagaceae	Chitinophaga	1.47444
Bacteria	Bacteroidetes	Flavobacteriia	Flavobacteriales	Flavobacteriaceae	Chryseobacterium	0.697076
Bacteria	Proteobacteria	Gammaproteobacteria	Enterobacteriales	Enterobacteriaceae	Citrobacter	0.157812
Bacteria	Proteobacteria	Betaproteobacteria	Burkholderiales	Comamonadaceae	Comamonas	0.0209777
Bacteria	Bacteroidetes	Flavobacteriia	Flavobacteriales	Flavobacteriaceae	Confluentibacter	0.058808
Bacteria	Proteobacteria	Gammaproteobacteria	Legionellales	Coxiellaceae	Coxiella	0.0315608
Bacteria	Actinobacteria	Actinobacteria	Actinomycetales	Microbacteriaceae	Curtobacterium	0.0422235
Bacteria	Proteobacteria	Betaproteobacteria	Burkholderiales	Comamonadaceae	Curvibacter	0.120961
Bacteria	Proteobacteria	Betaproteobacteria	Burkholderiales	Comamonadaceae	Delftia	0.283142
Bacteria	Proteobacteria	Alphaproteobacteria	Rhizobiales	Hyphomicrobiaceae	Devosia	0.620068
Bacteria	Proteobacteria	Gammaproteobacteria	Xanthomonadales	Xanthomonadaceae	Dokdonella	0.0483011
Bacteria	Proteobacteria	Alphaproteobacteria	Rhodospirillales	Rhodospirillaceae	Dongia	0.0564771
Bacteria	Bacteroidetes	Cytophagia	Cytophagales	Cytophagaceae	Dyadobacter	0.441572
Bacteria	Proteobacteria	Gammaproteobacteria	Xanthomonadales	Xanthomonadaceae	Dyella	0.0384136
Bacteria	Bacteroidetes	Cytophagia	Cytophagales	Cytophagaceae	Emticicia	0.0251355
Bacteria	Proteobacteria	Alphaproteobacteria	Rhizobiales	Rhizobiaceae	Ensifer	0.0255892
Bacteria	Proteobacteria	Gammaproteobacteria	Enterobacteriales	Enterobacteriaceae	Enterobacter	3.48328
Bacteria	Proteobacteria	Gammaproteobacteria	Enterobacteriales	Enterobacteriaceae	Erwinia	1.20668
Bacteria	Proteobacteria	Gammaproteobacteria	Enterobacteriales	Enterobacteriaceae	Escherichia/Shigella	0.24974
Bacteria	Bacteroidetes	Sphingobacteriia	Sphingobacteriales	Chitinophagaceae	Filimonas	0.026597
Bacteria	Bacteroidetes	Sphingobacteriia	Sphingobacteriales	Chitinophagaceae	Flavitalea	0.170339
Bacteria	Bacteroidetes	Flavobacteriia	Flavobacteriales	Flavobacteriaceae	Flavobacterium	2.19589
Bacteria	Bacteroidetes	Flavobacteriia	Flavobacteriales	Cryomorphaceae	Fluviicola	0.0270055
Bacteria	Bacteroidetes	Flavobacteriia	Flavobacteriales	Flavobacteriaceae	Gaetbulibacter	0.0311122
Bacteria	Proteobacteria	Betaproteobacteria	Rhodocyclales	Rhodocyclaceae	Georgfuchsia	0.56944
Bacteria	Actinobacteria	Actinobacteria	Actinomycetales	Glycomycetaceae	Glycomyces	0.32831
Bacteria	Acidobacteria	Acidobacteria_Gp3	Order_Gp3	Family_Gp3	Gp3	0.0198335
Bacteria	Acidobacteria	Acidobacteria_Gp6	Order_Gp6	Family_Gp6	Gp6	0.0394944
Bacteria	Proteobacteria	Gammaproteobacteria	Oceanospirillales	Halomonadaceae	Halomonas	0.00185079
Bacteria	Proteobacteria	Betaproteobacteria	Burkholderiales	Oxalobacteraceae	Herbaspirillum	0.185952
Bacteria	Proteobacteria	Betaproteobacteria	Burkholderiales	Oxalobacteraceae	Herminiimonas	0.0014054
Bacteria	Proteobacteria	Betaproteobacteria	Burkholderiales	Comamonadaceae	Hydrogenophaga	0.0425317
Bacteria	Proteobacteria	Betaproteobacteria	Burkholderiales	Comamonadaceae	Hylemonella	0.237436
Bacteria	Proteobacteria	Alphaproteobacteria	Rhizobiales	Hyphomicrobiaceae	Hyphomicrobium	0.0544261
Bacteria	Actinobacteria	Actinobacteria	Acidimicrobiales	Acidimicrobiaceae	Ilumatobacter	0.0215915
Bacteria	Proteobacteria	Alphaproteobacteria	Rhodospirillales	Rhodospirillaceae	Inquilinus	0.0543304
Bacteria	Proteobacteria	Gammaproteobacteria	Enterobacteriales	Enterobacteriaceae	Klebsiella	0.473613
Bacteria	Proteobacteria	Gammaproteobacteria	Enterobacteriales	Enterobacteriaceae	Kluyvera	0.85023
Bacteria	Proteobacteria	Deltaproteobacteria	Myxococcales	Kofleriaceae	Kofleria	0.194484
Bacteria	Proteobacteria	Gammaproteobacteria	Enterobacteriales	Enterobacteriaceae	Kosakonia	0.046691
Bacteria	Actinobacteria	Actinobacteria	Actinomycetales	Micromonosporaceae	Krasilnikovia	0.0456964
Bacteria	Actinobacteria	Actinobacteria	Actinomycetales	Nocardioidaceae	Kribbella	0.0598948
Bacteria	Proteobacteria	Alphaproteobacteria	Rhizobiales	Xanthobacteraceae	Labrys	0.869907
Bacteria	Bacteroidetes	Cytophagia	Cytophagales	Cytophagaceae	Lacihabitans	0.14421
Bacteria	Actinobacteria	Actinobacteria	Actinomycetales	Microbacteriaceae	Leifsonia	0.000897394
Bacteria	Chloroflexi	Caldilineae	Caldilineales	Caldilineaceae	Litorilinea	0.0261023
Bacteria	Verrucomicrobia	Verrucomicrobiae	Verrucomicrobiales	Verrucomicrobiaceae	Luteolibacter	0.294214
Bacteria	Proteobacteria	Gammaproteobacteria	Xanthomonadales	Xanthomonadaceae	Lysobacter	0.0286669
Bacteria	Bacteroidetes	Cytophagia	Cytophagales	Flammeovirgaceae	Marinoscillum	0.0353984
Bacteria	Proteobacteria	Betaproteobacteria	Burkholderiales	Oxalobacteraceae	Massilia	0.0748801
Bacteria	Proteobacteria	Alphaproteobacteria	Rhizobiales	Phyllobacteriaceae	Mesorhizobium	0.55829
Bacteria	Proteobacteria	Betaproteobacteria	Methylophilales	Methylophilaceae	Methylobacillus	0.0467623
Bacteria	Proteobacteria	Betaproteobacteria	Methylophilales	Methylophilaceae	Methylophilus	0.491801
Bacteria	Proteobacteria	Betaproteobacteria	Methylophilales	Methylophilaceae	Methylovorus	0.0584695
Bacteria	Actinobacteria	Actinobacteria	Actinomycetales	Micrococcaceae	Micrococcus	0.0620622
Bacteria	Proteobacteria	Betaproteobacteria	Neisseriales	Neisseriaceae	Microvirgula	0.0889077
Bacteria	Bacteroidetes	Sphingobacteriia	Sphingobacteriales	Sphingobacteriaceae	Mucilaginibacter	0.886153
Bacteria	Actinobacteria	Actinobacteria	Actinomycetales	Mycobacteriaceae	Mycobacterium	0.0989217
Bacteria	Proteobacteria	Alphaproteobacteria	Rhizobiales	Rhizobiaceae	Neorhizobium	0.438866
Bacteria	Bacteroidetes	Sphingobacteriia	Sphingobacteriales	Chitinophagaceae	Niabella	0.148178
Bacteria	Bacteroidetes	Sphingobacteriia	Sphingobacteriales	Chitinophagaceae	Niastella	1.27662
Bacteria	Actinobacteria	Actinobacteria	Actinomycetales	Nocardioidaceae	Nocardioides	0.117303
Bacteria	Proteobacteria	Betaproteobacteria	Burkholderiales	Oxalobacteraceae	Noviherbaspirillum	0.403741
Bacteria	Proteobacteria	Alphaproteobacteria	Sphingomonadales	Sphingomonadaceae	Novosphingobium	0.242871
Bacteria	Bacteroidetes	Cytophagia	Cytophagales	Cytophagaceae	Ohtaekwangia	1.74445
Bacteria	Bacteroidetes	Sphingobacteriia	Sphingobacteriales	Sphingobacteriaceae	Olivibacter	0.248103
Bacteria	Proteobacteria	Betaproteobacteria	Burkholderiales	Oxalobacteraceae	Oxalicibacterium	0.259923
Bacteria	Firmicutes	Bacilli	Bacillales	Paenibacillaceae_1	Paenibacillus	0.360381
Bacteria	Proteobacteria	Gammaproteobacteria	Enterobacteriales	Enterobacteriaceae	Pantoea	0.704534
Bacteria	Proteobacteria	Gammaproteobacteria	Enterobacteriales	Enterobacteriaceae	Pectobacterium	0.483429
Bacteria	Bacteroidetes	Sphingobacteriia	Sphingobacteriales	Sphingobacteriaceae	Pedobacter	2.48913
Bacteria	Proteobacteria	Alphaproteobacteria	Rhizobiales	Hyphomicrobiaceae	Pedomicrobium	0.084006
Bacteria	Proteobacteria	Betaproteobacteria	Burkholderiales	Comamonadaceae	Pelomonas	0.0660734
Bacteria	Proteobacteria	Deltaproteobacteria	Myxococcales	Phaselicystidaceae	Phaselicystis	0.0988731
Bacteria	Proteobacteria	Alphaproteobacteria	Rhizobiales	Phyllobacteriaceae	Phyllobacterium	0.00131507
Bacteria	Planctomycetes	Planctomycetia	Planctomycetales	Planctomycetaceae	Pirellula	0.0386773
Bacteria	Planctomycetes	Planctomycetia	Planctomycetales	Planctomycetaceae	Planctomyces	0.0246544
Bacteria	Firmicutes	Bacilli	Bacillales	Planococcaceae	Planococcus	0.00560876
Bacteria	Proteobacteria	Gammaproteobacteria	Xanthomonadales	Sinobacteraceae	Povalibacter	0.210911
Bacteria	Actinobacteria	Actinobacteria	Actinomycetales	Propionibacteriaceae	Propionibacterium	0.0384258
Bacteria	Proteobacteria	Betaproteobacteria	Burkholderiales	Comamonadaceae	Pseudacidovorax	0.0356197
Bacteria	Proteobacteria	Alphaproteobacteria	Rhizobiales	Xanthobacteraceae	Pseudolabrys	0.107036
Bacteria	Proteobacteria	Gammaproteobacteria	Pseudomonadales	Pseudomonadaceae	Pseudomonas	26.9609
Bacteria	Actinobacteria	Actinobacteria	Actinomycetales	Pseudonocardiaceae	Pseudonocardia	0.132407
Bacteria	Proteobacteria	Betaproteobacteria	Burkholderiales	Comamonadaceae	Pseudorhodoferax	0.251753
Bacteria	Bacteroidetes	Sphingobacteriia	Sphingobacteriales	Sphingobacteriaceae	Pseudosphingobacterium	0.14223
Bacteria	Proteobacteria	Gammaproteobacteria	Xanthomonadales	Xanthomonadaceae	Pseudoxanthomonas	0.715667
Bacteria	Firmicutes	Bacilli	Bacillales	Bacillaceae	Psychrobacillus	0.0385343
Bacteria	Proteobacteria	Gammaproteobacteria	Enterobacteriales	Enterobacteriaceae	Raoultella	0.217567
Bacteria	Bacteroidetes	Cytophagia	Cytophagales	Flammeovirgaceae	Reichenbachiella	0.18409
Bacteria	Proteobacteria	Alphaproteobacteria	Rhodospirillales	Family_Rhodospirillales	Reyranella	0.0735644
Bacteria	Proteobacteria	Gammaproteobacteria	Chromatiales	Chromatiaceae	Rheinheimera	1.97275
Bacteria	Proteobacteria	Gammaproteobacteria	Pseudomonadales	Pseudomonadaceae	Rhizobacter	0.0584
Bacteria	Proteobacteria	Alphaproteobacteria	Rhizobiales	Rhizobiaceae	Rhizobium	8.36508
Bacteria	Proteobacteria	Gammaproteobacteria	Xanthomonadales	Xanthomonadaceae	Rhodanobacter	0.0012514
Bacteria	Proteobacteria	Alphaproteobacteria	Rhizobiales	Hyphomicrobiaceae	Rhodomicrobium	0.0966287
Bacteria	Proteobacteria	Alphaproteobacteria	Rhizobiales	Hyphomicrobiaceae	Rhodoplanes	0.0721887
Bacteria	Proteobacteria	Alphaproteobacteria	Rhizobiales	Bradyrhizobiaceae	Rhodopseudomonas	0.0944027
Bacteria	Verrucomicrobia	Verrucomicrobiae	Verrucomicrobiales	Verrucomicrobiaceae	Roseimicrobium	0.032026
Bacteria	Proteobacteria	Gammaproteobacteria	Enterobacteriales	Enterobacteriaceae	Serratia	1.41854
Bacteria	Proteobacteria	Gammaproteobacteria	Alteromonadales	Shewanellaceae	Shewanella	0.0747563
Bacteria	Proteobacteria	Alphaproteobacteria	Rhizobiales	Rhizobiaceae	Shinella	0.83133
Bacteria	Firmicutes	Bacilli	Bacillales	Planococcaceae	Solibacillus	0.0294925
Bacteria	Bacteroidetes	Sphingobacteriia	Sphingobacteriales	Sphingobacteriaceae	Sphingobacterium	0.00368095
Bacteria	Proteobacteria	Alphaproteobacteria	Sphingomonadales	Sphingomonadaceae	Sphingobium	1.91655
Bacteria	Proteobacteria	Alphaproteobacteria	Sphingomonadales	Sphingomonadaceae	Sphingomonas	1.2996
Bacteria	Proteobacteria	Alphaproteobacteria	Sphingomonadales	Sphingomonadaceae	Sphingopyxis	0.568035
Bacteria	Spirochaetes	Spirochaetia	Spirochaetales	Spirochaetaceae	Spirochaeta	0.0188859
Bacteria	Firmicutes	Bacilli	Bacillales	Staphylococcaceae	Staphylococcus	0.111508
Bacteria	Proteobacteria	Gammaproteobacteria	Xanthomonadales	Xanthomonadaceae	Stenotrophomonas	0.190464
Bacteria	Proteobacteria	Gammaproteobacteria	Xanthomonadales	Sinobacteraceae	Steroidobacter	2.43265
Bacteria	Actinobacteria	Actinobacteria	Actinomycetales	Streptomycetaceae	Streptomyces	6.40542
Bacteria	Proteobacteria	Gammaproteobacteria	Xanthomonadales	Xanthomonadaceae	Tahibacter	0.0529086
Bacteria	Bacteroidetes	Sphingobacteriia	Sphingobacteriales	Chitinophagaceae	Taibaiella	0.214949
Bacteria	Verrucomicrobia	Spartobacteria	Order_Spartobacteria	Family_Spartobacteria	Terrimicrobium	0.129467
Bacteria	Bacteroidetes	Sphingobacteriia	Sphingobacteriales	Chitinophagaceae	Terrimonas	0.0450375
Bacteria	Proteobacteria	Alphaproteobacteria	Rhodospirillales	Rhodospirillaceae	Thalassospira	0.00876633
Bacteria	Proteobacteria	Betaproteobacteria	Rhodocyclales	Rhodocyclaceae	Uliginosibacterium	0.019249
Bacteria	Proteobacteria	Alphaproteobacteria	Rhodospirillales	Acetobacteraceae	Unclassified Acetobacteraceae	0.0656833
Bacteria	Actinobacteria	Actinobacteria	Actinomycetales	Unclassified Actinomycetales	Unclassified Actinomycetales	0.0507053
Bacteria	Proteobacteria	Betaproteobacteria	Burkholderiales	Alcaligenaceae	Unclassified Alcaligenaceae	0.044026
Bacteria	Proteobacteria	Alphaproteobacteria	Unclassified Alphaproteobacteria	Unclassified Alphaproteobacteria	Unclassified Alphaproteobacteria	0.0235579
Bacteria	Proteobacteria	Alphaproteobacteria	Rhizobiales	Brucellaceae	Unclassified Brucellaceae	0.0596678
Bacteria	Proteobacteria	Gammaproteobacteria	Chromatiales	Unclassified Chromatiales	Unclassified Chromatiales	0.0728162
Bacteria	Proteobacteria	Betaproteobacteria	Burkholderiales	Comamonadaceae	Unclassified Comamonadaceae	0.057513
Bacteria	Bacteroidetes	Cytophagia	Cytophagales	Unclassified Cytophagales	Unclassified Cytophagales	0.190505
Bacteria	Proteobacteria	Gammaproteobacteria	Enterobacteriales	Enterobacteriaceae	Unclassified Enterobacteriaceae	1.3706
Bacteria	Bacteroidetes	Flavobacteriia	Flavobacteriales	Flavobacteriaceae	Unclassified Flavobacteriaceae	0.0221483
Bacteria	Proteobacteria	Gammaproteobacteria	Unclassified Gammaproteobacteria	Unclassified Gammaproteobacteria	Unclassified Gammaproteobacteria	0.172535
Bacteria	Actinobacteria	Actinobacteria	Actinomycetales	Geodermatophilaceae	Unclassified Geodermatophilaceae	0.0533278
Bacteria	Proteobacteria	Alphaproteobacteria	Rhizobiales	Hyphomicrobiaceae	Unclassified Hyphomicrobiaceae	0.64849
Bacteria	Proteobacteria	Alphaproteobacteria	Rhizobiales	Methylocystaceae	Unclassified Methylocystaceae	0.18194
Bacteria	Actinobacteria	Actinobacteria	Actinomycetales	Micromonosporaceae	Unclassified Micromonosporaceae	0.0819171
Bacteria	Proteobacteria	Deltaproteobacteria	Myxococcales	Unclassified Myxococcales	Unclassified Myxococcales	0.0254661
Bacteria	Proteobacteria	Unclassified Proteobacteria	Unclassified Proteobacteria	Unclassified Proteobacteria	Unclassified Proteobacteria	0.0176204
Bacteria	Proteobacteria	Alphaproteobacteria	Rhizobiales	Unclassified Rhizobiales	Unclassified Rhizobiales	0.481171
Bacteria	Proteobacteria	Alphaproteobacteria	Rhodospirillales	Unclassified Rhodospirillales	Unclassified Rhodospirillales	0.0241073
Bacteria	Proteobacteria	Gammaproteobacteria	Xanthomonadales	Sinobacteraceae	Unclassified Sinobacteraceae	0.0386425
Bacteria	Verrucomicrobia	Verrucomicrobiae	Verrucomicrobiales	Verrucomicrobiaceae	Unclassified Verrucomicrobiaceae	0.0397088
Bacteria	Proteobacteria	Betaproteobacteria	Burkholderiales	Comamonadaceae	Variovorax	0.95339
Bacteria	Verrucomicrobia	Verrucomicrobiae	Verrucomicrobiales	Verrucomicrobiaceae	Verrucomicrobium	0.410849
Bacteria	Proteobacteria	Gammaproteobacteria	Vibrionales	Vibrionaceae	Vibrio	0.25942
Bacteria	Proteobacteria	Gammaproteobacteria	Xanthomonadales	Xanthomonadaceae	Xanthomonas	0.0679756
Bacteria	Proteobacteria	Betaproteobacteria	Burkholderiales	Comamonadaceae	Xenophilus	0.0246067
Bacteria	Proteobacteria	Gammaproteobacteria	Enterobacteriales	Enterobacteriaceae	Yersinia	0.00694691
Bacteria	Proteobacteria	Gammaproteobacteria	Enterobacteriales	Enterobacteriaceae	Yokenella	0.0846895
	genera representing ≥ 1% of all sequences are marked in yellow

## Sheet: Rel. Abun. (Islands)
Kingdom	Phylum	Class	Order	Family	Genus	Tenerife	La Palma	La Gomera
Bacteria	Proteobacteria	Betaproteobacteria	Burkholderiales	Alcaligenaceae	Achromobacter	0.221417	0.197337	0.221146
Bacteria	Proteobacteria	Alphaproteobacteria	Rhodospirillales	Acetobacteraceae	Acidiphilium	0.000683571	0.00254391	0
Bacteria	Acidobacteria	Acidobacteria_Gp1	Order_Gp1	Family_Gp1	Acidobacterium	0	0	0
Bacteria	Proteobacteria	Alphaproteobacteria	Rhodospirillales	Acetobacteraceae	Acidocella	0.00144436	0.00442776	0
Bacteria	Proteobacteria	Betaproteobacteria	Burkholderiales	Comamonadaceae	Acidovorax	0.299238	0.0167856	0.0579614
Bacteria	Proteobacteria	Gammaproteobacteria	Pseudomonadales	Moraxellaceae	Acinetobacter	0.117217	0.0540583	0.5671
Bacteria	Actinobacteria	Actinobacteria	Actinomycetales	Thermomonosporaceae	Actinomadura	0	0.0157694	0.214699
Bacteria	Actinobacteria	Actinobacteria	Actinomycetales	Pseudonocardiaceae	Actinophytocola	0.485615	9.04986	2.55503
Bacteria	Proteobacteria	Gammaproteobacteria	Aeromonadales	Aeromonadaceae	Aeromonas	0.966473	1.57542	0.0540221
Bacteria	Proteobacteria	Betaproteobacteria	Burkholderiales	Alcaligenaceae	Alcaligenes	0.0722877	0.000579324	0
Bacteria	Proteobacteria	Alphaproteobacteria	Sphingomonadales	Erythrobacteraceae	Altererythrobacter	0.0324861	0.0907844	0.0225323
Bacteria	Actinobacteria	Actinobacteria	Actinomycetales	Pseudonocardiaceae	Amycolatopsis	0.11221	0.0616586	0.0238774
Bacteria	Proteobacteria	Alphaproteobacteria	Rhizobiales	Xanthobacteraceae	Ancylobacter	0.0298446	0.0498798	0.00136945
Bacteria	Proteobacteria	Betaproteobacteria	Burkholderiales	Burkholderiales_incertae_sedis	Aquabacterium	0.110054	0	0
Bacteria	Actinobacteria	Actinobacteria	Actinomycetales	Micrococcaceae	Arthrobacter	0.0644871	0.124166	0.0101603
Bacteria	Proteobacteria	Alphaproteobacteria	Rhodospirillales	Rhodospirillaceae	Azospirillum	0.169005	0.0628244	0.0163182
Bacteria	Firmicutes	Bacilli	Bacillales	Bacillaceae_1	Bacillus	0.410472	0.540641	0.40196
Bacteria	Proteobacteria	Alphaproteobacteria	Rhizobiales	Beijerinckiaceae	Beijerinckia	0.0333549	0.0884658	0.19797
Bacteria	Proteobacteria	Alphaproteobacteria	Rhizobiales	Bradyrhizobiaceae	Bosea	0.0902346	0.448162	0.338095
Bacteria	Proteobacteria	Alphaproteobacteria	Rhizobiales	Bradyrhizobiaceae	Bradyrhizobium	0.55266	1.14007	1.64132
Bacteria	Actinobacteria	Actinobacteria	Actinomycetales	Brevibacteriaceae	Brevibacterium	0.000540008	0.00306023	0.0110043
Bacteria	Proteobacteria	Alphaproteobacteria	Caulobacterales	Caulobacteraceae	Brevundimonas	0.0874218	0.0151467	0.0134119
Bacteria	Proteobacteria	Betaproteobacteria	Burkholderiales	Burkholderiaceae	Burkholderia	0.0199271	0.0931263	0
Bacteria	Proteobacteria	Gammaproteobacteria	Enterobacteriales	Enterobacteriaceae	Buttiauxella	1.72455	2.16879	0.120073
Bacteria	Firmicutes	Clostridia	Clostridiales	Ruminococcaceae	Butyricicoccus	0.0354022	0	0.0980908
Bacteria	Proteobacteria	Betaproteobacteria	Burkholderiales	Comamonadaceae	Caldimonas	0.0714984	0.00528217	0.00149394
Bacteria	Candidatus_Saccharibacteria	Candidatus_Saccharibacteria	Candidatus_Saccharibacteria	Candidatus_Saccharibacteria	Candidatus_Saccharibacteria	0.0220291	0.800679	0.0192713
Bacteria	Firmicutes	Bacilli	Lactobacillales	Carnobacteriaceae	Carnobacterium	0.407555	0.00958264	0.252322
Bacteria	Proteobacteria	Alphaproteobacteria	Caulobacterales	Caulobacteraceae	Caulobacter	0.195153	0.268023	0.2056
Bacteria	Proteobacteria	Gammaproteobacteria	Enterobacteriales	Enterobacteriaceae	Cedecea	0	0.376311	0
Bacteria	Proteobacteria	Gammaproteobacteria	Pseudomonadales	Pseudomonadaceae	Cellvibrio	1.67627	1.04058	0.683016
Bacteria	Proteobacteria	Gammaproteobacteria	Xanthomonadales	Xanthomonadaceae	Chiayiivirga	0.00129602	0.0103789	0.0701837
Bacteria	Bacteroidetes	Sphingobacteriia	Sphingobacteriales	Chitinophagaceae	Chitinophaga	0.547325	0.42587	3.91568
Bacteria	Bacteroidetes	Flavobacteriia	Flavobacteriales	Flavobacteriaceae	Chryseobacterium	1.06398	0.415384	0.3969
Bacteria	Proteobacteria	Gammaproteobacteria	Enterobacteriales	Enterobacteriaceae	Citrobacter	0.0838229	0.395088	0.0126724
Bacteria	Proteobacteria	Betaproteobacteria	Burkholderiales	Comamonadaceae	Comamonas	0	0.0702754	0
Bacteria	Bacteroidetes	Flavobacteriia	Flavobacteriales	Flavobacteriaceae	Confluentibacter	0.130966	0.00460084	0.002637
Bacteria	Proteobacteria	Gammaproteobacteria	Legionellales	Coxiellaceae	Coxiella	0.00649393	0.0963126	0
Bacteria	Actinobacteria	Actinobacteria	Actinomycetales	Microbacteriaceae	Curtobacterium	0	0.141449	0
Bacteria	Proteobacteria	Betaproteobacteria	Burkholderiales	Comamonadaceae	Curvibacter	0.0857772	0.153268	0.13429
Bacteria	Proteobacteria	Betaproteobacteria	Burkholderiales	Comamonadaceae	Delftia	0.344869	0.0115768	0.459884
Bacteria	Proteobacteria	Alphaproteobacteria	Rhizobiales	Hyphomicrobiaceae	Devosia	0.524251	0.7285	0.623931
Bacteria	Proteobacteria	Gammaproteobacteria	Xanthomonadales	Xanthomonadaceae	Dokdonella	0.0269346	0.0173674	0.110933
Bacteria	Proteobacteria	Alphaproteobacteria	Rhodospirillales	Rhodospirillaceae	Dongia	0.0153287	0.0918667	0.0790579
Bacteria	Bacteroidetes	Cytophagia	Cytophagales	Cytophagaceae	Dyadobacter	0.327976	0.393983	0.641809
Bacteria	Proteobacteria	Gammaproteobacteria	Xanthomonadales	Xanthomonadaceae	Dyella	0.0430926	0	0.0696856
Bacteria	Bacteroidetes	Cytophagia	Cytophagales	Cytophagaceae	Emticicia	0.0301239	0.0279421	0.0132442
Bacteria	Proteobacteria	Alphaproteobacteria	Rhizobiales	Rhizobiaceae	Ensifer	0.0422899	0.0163674	0.00845903
Bacteria	Proteobacteria	Gammaproteobacteria	Enterobacteriales	Enterobacteriaceae	Enterobacter	0.924357	6.69036	3.83178
Bacteria	Proteobacteria	Gammaproteobacteria	Enterobacteriales	Enterobacteriaceae	Erwinia	1.18242	0.304464	3.56838
Bacteria	Proteobacteria	Gammaproteobacteria	Enterobacteriales	Enterobacteriaceae	Escherichia/Shigella	0.304398	0.193491	0.21238
Bacteria	Bacteroidetes	Sphingobacteriia	Sphingobacteriales	Chitinophagaceae	Filimonas	0.000854464	0.00468261	0.0875562
Bacteria	Bacteroidetes	Sphingobacteriia	Sphingobacteriales	Chitinophagaceae	Flavitalea	0	0	0.600671
Bacteria	Bacteroidetes	Flavobacteriia	Flavobacteriales	Flavobacteriaceae	Flavobacterium	3.651	1.19471	0.922261
Bacteria	Bacteroidetes	Flavobacteriia	Flavobacteriales	Cryomorphaceae	Fluviicola	0.00618062	0.0815066	0
Bacteria	Bacteroidetes	Flavobacteriia	Flavobacteriales	Flavobacteriaceae	Gaetbulibacter	0.078789	0	0.00135535
Bacteria	Proteobacteria	Betaproteobacteria	Rhodocyclales	Rhodocyclaceae	Georgfuchsia	0.669192	0.557492	0.401063
Bacteria	Actinobacteria	Actinobacteria	Actinomycetales	Glycomycetaceae	Glycomyces	0.0446991	0.261601	0.814128
Bacteria	Acidobacteria	Acidobacteria_Gp3	Order_Gp3	Family_Gp3	Gp3	0.00289494	0.00596553	0.059241
Bacteria	Acidobacteria	Acidobacteria_Gp6	Order_Gp6	Family_Gp6	Gp6	0.0531124	0.0299791	0.0266466
Bacteria	Proteobacteria	Gammaproteobacteria	Oceanospirillales	Halomonadaceae	Halomonas	0.00533577	0	0
Bacteria	Proteobacteria	Betaproteobacteria	Burkholderiales	Oxalobacteraceae	Herbaspirillum	0.30624	0.238148	0.0166552
Bacteria	Proteobacteria	Betaproteobacteria	Burkholderiales	Oxalobacteraceae	Herminiimonas	0.00324696	0	0
Bacteria	Proteobacteria	Betaproteobacteria	Burkholderiales	Comamonadaceae	Hydrogenophaga	0.0253141	0.0299274	0.0798403
Bacteria	Proteobacteria	Betaproteobacteria	Burkholderiales	Comamonadaceae	Hylemonella	0.200074	0.193301	0.328425
Bacteria	Proteobacteria	Alphaproteobacteria	Rhizobiales	Hyphomicrobiaceae	Hyphomicrobium	0.0952575	0.0319396	0.0129099
Bacteria	Actinobacteria	Actinobacteria	Acidimicrobiales	Acidimicrobiaceae	Ilumatobacter	0.0119473	0.0367413	0.0192279
Bacteria	Proteobacteria	Alphaproteobacteria	Rhodospirillales	Rhodospirillaceae	Inquilinus	0.00824787	0.00779272	0.170794
Bacteria	Proteobacteria	Gammaproteobacteria	Enterobacteriales	Enterobacteriaceae	Klebsiella	0.952717	0.172382	0.0345064
Bacteria	Proteobacteria	Gammaproteobacteria	Enterobacteriales	Enterobacteriaceae	Kluyvera	1.89232	0.0446629	0.0628826
Bacteria	Proteobacteria	Deltaproteobacteria	Myxococcales	Kofleriaceae	Kofleria	0	0	0.685811
Bacteria	Proteobacteria	Gammaproteobacteria	Enterobacteriales	Enterobacteriaceae	Kosakonia	0.0019664	0.0586116	0.0999494
Bacteria	Actinobacteria	Actinobacteria	Actinomycetales	Micromonosporaceae	Krasilnikovia	0.0069121	0.13844	0.00486344
Bacteria	Actinobacteria	Actinobacteria	Actinomycetales	Nocardioidaceae	Kribbella	0.023562	0.0269803	0.146844
Bacteria	Proteobacteria	Alphaproteobacteria	Rhizobiales	Xanthobacteraceae	Labrys	0.0633144	0.0417791	2.92695
Bacteria	Bacteroidetes	Cytophagia	Cytophagales	Cytophagaceae	Lacihabitans	0.256846	0.0853552	0.0266523
Bacteria	Actinobacteria	Actinobacteria	Actinomycetales	Microbacteriaceae	Leifsonia	0	0	0.00316449
Bacteria	Chloroflexi	Caldilineae	Caldilineales	Caldilineaceae	Litorilinea	0.0603053	0	0
Bacteria	Verrucomicrobia	Verrucomicrobiae	Verrucomicrobiales	Verrucomicrobiaceae	Luteolibacter	0.212131	0.367298	0.327082
Bacteria	Proteobacteria	Gammaproteobacteria	Xanthomonadales	Xanthomonadaceae	Lysobacter	0.00572409	0.0125915	0.0790974
Bacteria	Bacteroidetes	Cytophagia	Cytophagales	Flammeovirgaceae	Marinoscillum	0	0.00295689	0.121714
Bacteria	Proteobacteria	Betaproteobacteria	Burkholderiales	Oxalobacteraceae	Massilia	0.125917	0	0.0738264
Bacteria	Proteobacteria	Alphaproteobacteria	Rhizobiales	Phyllobacteriaceae	Mesorhizobium	0.243223	0.302307	1.27925
Bacteria	Proteobacteria	Betaproteobacteria	Methylophilales	Methylophilaceae	Methylobacillus	0.0031407	0.144258	0.00825464
Bacteria	Proteobacteria	Betaproteobacteria	Methylophilales	Methylophilaceae	Methylophilus	0.550191	0.54874	0.31686
Bacteria	Proteobacteria	Betaproteobacteria	Methylophilales	Methylophilaceae	Methylovorus	0.135085	0	0
Bacteria	Actinobacteria	Actinobacteria	Actinomycetales	Micrococcaceae	Micrococcus	0.117888	0.00312815	0.0356247
Bacteria	Proteobacteria	Betaproteobacteria	Neisseriales	Neisseriaceae	Microvirgula	0	0.297841	0
Bacteria	Bacteroidetes	Sphingobacteriia	Sphingobacteriales	Sphingobacteriaceae	Mucilaginibacter	0.395752	1.68147	0.75119
Bacteria	Actinobacteria	Actinobacteria	Actinomycetales	Mycobacteriaceae	Mycobacterium	0.0201909	0.141051	0.169536
Bacteria	Proteobacteria	Alphaproteobacteria	Rhizobiales	Rhizobiaceae	Neorhizobium	0.315555	0.336484	0.711748
Bacteria	Bacteroidetes	Sphingobacteriia	Sphingobacteriales	Chitinophagaceae	Niabella	0.129649	0.047464	0.291775
Bacteria	Bacteroidetes	Sphingobacteriia	Sphingobacteriales	Chitinophagaceae	Niastella	0.489999	2.9494	0.649226
Bacteria	Actinobacteria	Actinobacteria	Actinomycetales	Nocardioidaceae	Nocardioides	0.108537	0.104383	0.140768
Bacteria	Proteobacteria	Betaproteobacteria	Burkholderiales	Oxalobacteraceae	Noviherbaspirillum	0.26209	0.61573	0.375549
Bacteria	Proteobacteria	Alphaproteobacteria	Sphingomonadales	Sphingomonadaceae	Novosphingobium	0.0408071	0.298248	0.480211
Bacteria	Bacteroidetes	Cytophagia	Cytophagales	Cytophagaceae	Ohtaekwangia	1.70976	2.40243	1.01296
Bacteria	Bacteroidetes	Sphingobacteriia	Sphingobacteriales	Sphingobacteriaceae	Olivibacter	0.0671847	0.00681298	0.765172
Bacteria	Proteobacteria	Betaproteobacteria	Burkholderiales	Oxalobacteraceae	Oxalicibacterium	0.411524	0.121704	0.170743
Bacteria	Firmicutes	Bacilli	Bacillales	Paenibacillaceae_1	Paenibacillus	0.458395	0.576225	0.0912441
Bacteria	Proteobacteria	Gammaproteobacteria	Enterobacteriales	Enterobacteriaceae	Pantoea	0.732793	0.0972064	1.26361
Bacteria	Proteobacteria	Gammaproteobacteria	Enterobacteriales	Enterobacteriaceae	Pectobacterium	1.11689	0	0
Bacteria	Bacteroidetes	Sphingobacteriia	Sphingobacteriales	Sphingobacteriaceae	Pedobacter	2.09074	1.71747	3.7817
Bacteria	Proteobacteria	Alphaproteobacteria	Rhizobiales	Hyphomicrobiaceae	Pedomicrobium	0.0530786	0.184008	0.0215238
Bacteria	Proteobacteria	Betaproteobacteria	Burkholderiales	Comamonadaceae	Pelomonas	0.0829488	0	0.10639
Bacteria	Proteobacteria	Deltaproteobacteria	Myxococcales	Phaselicystidaceae	Phaselicystis	0.173138	0.0130601	0.0706474
Bacteria	Proteobacteria	Alphaproteobacteria	Rhizobiales	Phyllobacteriaceae	Phyllobacterium	0.00303826	0	0
Bacteria	Planctomycetes	Planctomycetia	Planctomycetales	Planctomycetaceae	Pirellula	0.0305191	0.0470206	0.0403114
Bacteria	Planctomycetes	Planctomycetia	Planctomycetales	Planctomycetaceae	Planctomyces	0.0206681	0.00853565	0.0464081
Bacteria	Firmicutes	Bacilli	Bacillales	Planococcaceae	Planococcus	0.0117564	0.00174253	0
Bacteria	Proteobacteria	Gammaproteobacteria	Xanthomonadales	Sinobacteraceae	Povalibacter	0.0324754	0.186399	0.497961
Bacteria	Actinobacteria	Actinobacteria	Actinomycetales	Propionibacteriaceae	Propionibacterium	0.0580537	0.00068157	0.0461756
Bacteria	Proteobacteria	Betaproteobacteria	Burkholderiales	Comamonadaceae	Pseudacidovorax	0	0.0477648	0.0753276
Bacteria	Proteobacteria	Alphaproteobacteria	Rhizobiales	Xanthobacteraceae	Pseudolabrys	0.141704	0.112079	0.0431789
Bacteria	Proteobacteria	Gammaproteobacteria	Pseudomonadales	Pseudomonadaceae	Pseudomonas	39.1145	18.9621	17.3918
Bacteria	Actinobacteria	Actinobacteria	Actinomycetales	Pseudonocardiaceae	Pseudonocardia	0.00740715	0.194287	0.251092
Bacteria	Proteobacteria	Betaproteobacteria	Burkholderiales	Comamonadaceae	Pseudorhodoferax	0.0377664	0.645396	0.151793
Bacteria	Bacteroidetes	Sphingobacteriia	Sphingobacteriales	Sphingobacteriaceae	Pseudosphingobacterium	0.174857	0.00666339	0.227647
Bacteria	Proteobacteria	Gammaproteobacteria	Xanthomonadales	Xanthomonadaceae	Pseudoxanthomonas	0.708885	0.763599	0.637896
Bacteria	Firmicutes	Bacilli	Bacillales	Bacillaceae	Psychrobacillus	0.0986606	0.0346576	0
Bacteria	Proteobacteria	Gammaproteobacteria	Enterobacteriales	Enterobacteriaceae	Raoultella	0.366309	0.197701	0
Bacteria	Bacteroidetes	Cytophagia	Cytophagales	Flammeovirgaceae	Reichenbachiella	0.202976	0.257687	0.0681042
Bacteria	Proteobacteria	Alphaproteobacteria	Rhodospirillales	Family_Rhodospirillales	Reyranella	0.0410848	0.136146	0.0533914
Bacteria	Proteobacteria	Gammaproteobacteria	Chromatiales	Chromatiaceae	Rheinheimera	3.98289	0.209721	0.844383
Bacteria	Proteobacteria	Gammaproteobacteria	Pseudomonadales	Pseudomonadaceae	Rhizobacter	0.0102318	0.160517	0.0213547
Bacteria	Proteobacteria	Alphaproteobacteria	Rhizobiales	Rhizobiaceae	Rhizobium	6.21274	7.39511	12.3693
Bacteria	Proteobacteria	Gammaproteobacteria	Xanthomonadales	Xanthomonadaceae	Rhodanobacter	0.000683571	0	0.0033695
Bacteria	Proteobacteria	Alphaproteobacteria	Rhizobiales	Hyphomicrobiaceae	Rhodomicrobium	0.0652006	0.185927	0.0455142
Bacteria	Proteobacteria	Alphaproteobacteria	Rhizobiales	Hyphomicrobiaceae	Rhodoplanes	0.0955458	0.0603345	0.0452171
Bacteria	Proteobacteria	Alphaproteobacteria	Rhizobiales	Bradyrhizobiaceae	Rhodopseudomonas	0.00349427	0.277912	0.0350208
Bacteria	Verrucomicrobia	Verrucomicrobiae	Verrucomicrobiales	Verrucomicrobiaceae	Roseimicrobium	0.00141911	0.00938707	0.100887
Bacteria	Proteobacteria	Gammaproteobacteria	Enterobacteriales	Enterobacteriaceae	Serratia	2.10183	0.518421	1.24926
Bacteria	Proteobacteria	Gammaproteobacteria	Alteromonadales	Shewanellaceae	Shewanella	0.172713	0	0
Bacteria	Proteobacteria	Alphaproteobacteria	Rhizobiales	Rhizobiaceae	Shinella	0.345988	2.08625	0.207388
Bacteria	Firmicutes	Bacilli	Bacillales	Planococcaceae	Solibacillus	0.00712696	0.088111	0.000373486
Bacteria	Bacteroidetes	Sphingobacteriia	Sphingobacteriales	Sphingobacteriaceae	Sphingobacterium	0.00439175	0.00262494	0.00351389
Bacteria	Proteobacteria	Alphaproteobacteria	Sphingomonadales	Sphingomonadaceae	Sphingobium	1.82652	2.25612	1.60767
Bacteria	Proteobacteria	Alphaproteobacteria	Sphingomonadales	Sphingomonadaceae	Sphingomonas	0.892499	1.60124	1.55306
Bacteria	Proteobacteria	Alphaproteobacteria	Sphingomonadales	Sphingomonadaceae	Sphingopyxis	0.488323	0.559318	0.68377
Bacteria	Spirochaetes	Spirochaetia	Spirochaetales	Spirochaetaceae	Spirochaeta	0.00756014	0.0492705	0.00319485
Bacteria	Firmicutes	Bacilli	Bacillales	Staphylococcaceae	Staphylococcus	0.100112	0.138998	0.0940953
Bacteria	Proteobacteria	Gammaproteobacteria	Xanthomonadales	Xanthomonadaceae	Stenotrophomonas	0.211257	0.198932	0.139788
Bacteria	Proteobacteria	Gammaproteobacteria	Xanthomonadales	Sinobacteraceae	Steroidobacter	1.00925	4.63626	2.15756
Bacteria	Actinobacteria	Actinobacteria	Actinomycetales	Streptomycetaceae	Streptomyces	4.40536	7.91618	7.73144
Bacteria	Proteobacteria	Gammaproteobacteria	Xanthomonadales	Xanthomonadaceae	Tahibacter	0.0562383	0.0925736	0.00328915
Bacteria	Bacteroidetes	Sphingobacteriia	Sphingobacteriales	Chitinophagaceae	Taibaiella	0.193617	0.0485987	0.411299
Bacteria	Verrucomicrobia	Spartobacteria	Order_Spartobacteria	Family_Spartobacteria	Terrimicrobium	0.180789	0.101846	0.0733938
Bacteria	Bacteroidetes	Sphingobacteriia	Sphingobacteriales	Chitinophagaceae	Terrimonas	0	0.0596072	0.0960718
Bacteria	Proteobacteria	Alphaproteobacteria	Rhodospirillales	Rhodospirillaceae	Thalassospira	0.124113	0	0
Bacteria	Proteobacteria	Betaproteobacteria	Rhodocyclales	Rhodocyclaceae	Uliginosibacterium	0.000939911	0.062096	0.00107908
Bacteria	Proteobacteria	Alphaproteobacteria	Rhodospirillales	Acetobacteraceae	Unclassified Acetobacteraceae	0.151751	0	0
Bacteria	Actinobacteria	Actinobacteria	Actinomycetales	Unclassified Actinomycetales	Unclassified Actinomycetales	0.0516707	0.0943222	0.000650721
Bacteria	Proteobacteria	Betaproteobacteria	Burkholderiales	Alcaligenaceae	Unclassified Alcaligenaceae	0	0	0.15525
Bacteria	Proteobacteria	Alphaproteobacteria	Unclassified Alphaproteobacteria	Unclassified Alphaproteobacteria	Unclassified Alphaproteobacteria	0.00039328	0.0643546	0.0147308
Bacteria	Proteobacteria	Alphaproteobacteria	Rhizobiales	Brucellaceae	Unclassified Brucellaceae	0.136266	0	0.00242192
Bacteria	Proteobacteria	Gammaproteobacteria	Chromatiales	Unclassified Chromatiales	Unclassified Chromatiales	0.13458	0.0487939	0
Bacteria	Proteobacteria	Betaproteobacteria	Burkholderiales	Comamonadaceae	Unclassified Comamonadaceae	0.00151202	0.190476	0
Bacteria	Bacteroidetes	Cytophagia	Cytophagales	Unclassified Cytophagales	Unclassified Cytophagales	0.223671	0.230413	0.0878465
Bacteria	Proteobacteria	Gammaproteobacteria	Enterobacteriales	Enterobacteriaceae	Unclassified Enterobacteriaceae	0.172374	0.432969	4.11433
Bacteria	Bacteroidetes	Flavobacteriia	Flavobacteriales	Flavobacteriaceae	Unclassified Flavobacteriaceae	0	0.0741969	0
Bacteria	Proteobacteria	Gammaproteobacteria	Unclassified Gammaproteobacteria	Unclassified Gammaproteobacteria	Unclassified Gammaproteobacteria	0.0528141	0.2186	0.297697
Bacteria	Actinobacteria	Actinobacteria	Actinomycetales	Geodermatophilaceae	Unclassified Geodermatophilaceae	0.123206	0	0
Bacteria	Proteobacteria	Alphaproteobacteria	Rhizobiales	Hyphomicrobiaceae	Unclassified Hyphomicrobiaceae	0.136049	0.96061	1.06796
Bacteria	Proteobacteria	Alphaproteobacteria	Rhizobiales	Methylocystaceae	Unclassified Methylocystaceae	0.194162	0.326524	0.0334068
Bacteria	Actinobacteria	Actinobacteria	Actinomycetales	Micromonosporaceae	Unclassified Micromonosporaceae	0.164844	0.026513	0.0093528
Bacteria	Proteobacteria	Deltaproteobacteria	Myxococcales	Unclassified Myxococcales	Unclassified Myxococcales	0	0.0463692	0.0409917
Bacteria	Proteobacteria	Unclassified Proteobacteria	Unclassified Proteobacteria	Unclassified Proteobacteria	Unclassified Proteobacteria	0	0	0.0621351
Bacteria	Proteobacteria	Alphaproteobacteria	Rhizobiales	Unclassified Rhizobiales	Unclassified Rhizobiales	0.490194	0.665548	0.256892
Bacteria	Proteobacteria	Alphaproteobacteria	Rhodospirillales	Unclassified Rhodospirillales	Unclassified Rhodospirillales	0	0	0.0850101
Bacteria	Proteobacteria	Gammaproteobacteria	Xanthomonadales	Sinobacteraceae	Unclassified Sinobacteraceae	0.0018922	0.0649295	0.0650307
Bacteria	Verrucomicrobia	Verrucomicrobiae	Verrucomicrobiales	Verrucomicrobiaceae	Unclassified Verrucomicrobiaceae	0.0285161	0.0473342	0.0466756
Bacteria	Proteobacteria	Betaproteobacteria	Burkholderiales	Comamonadaceae	Variovorax	0.600925	1.37148	1.00109
Bacteria	Verrucomicrobia	Verrucomicrobiae	Verrucomicrobiales	Verrucomicrobiaceae	Verrucomicrobium	0.162413	0.0801721	1.1165
Bacteria	Proteobacteria	Gammaproteobacteria	Vibrionales	Vibrionaceae	Vibrio	1.064	0	0
Bacteria	Proteobacteria	Gammaproteobacteria	Xanthomonadales	Xanthomonadaceae	Xanthomonas	0.135649	0.0271111	0.00412239
Bacteria	Proteobacteria	Betaproteobacteria	Burkholderiales	Comamonadaceae	Xenophilus	0.0452399	0	0.0177207
Bacteria	Proteobacteria	Gammaproteobacteria	Enterobacteriales	Enterobacteriaceae	Yersinia	0.0160498	0	0
Bacteria	Proteobacteria	Gammaproteobacteria	Enterobacteriales	Enterobacteriaceae	Yokenella	0.192485	0.00460697	0
	genera representing ≥ 1% of all sequences are marked in yellow

## Sheet: Rel. Abun. (Plants)
Kingdom	Phylum	Class	Order	Family	Genus	Mother plants	Suckers
Bacteria	Proteobacteria	Betaproteobacteria	Burkholderiales	Alcaligenaceae	Achromobacter	0.295294	0.133223
Bacteria	Proteobacteria	Alphaproteobacteria	Rhodospirillales	Acetobacteraceae	Acidiphilium	0.000583046	0.00149642
Bacteria	Acidobacteria	Acidobacteria_Gp1	Order_Gp1	Family_Gp1	Acidobacterium	0	0
Bacteria	Proteobacteria	Alphaproteobacteria	Rhodospirillales	Acetobacteraceae	Acidocella	0.00123195	0.00260457
Bacteria	Proteobacteria	Betaproteobacteria	Burkholderiales	Comamonadaceae	Acidovorax	0.0305323	0.266964
Bacteria	Proteobacteria	Gammaproteobacteria	Pseudomonadales	Moraxellaceae	Acinetobacter	0.0944485	0.354238
Bacteria	Actinobacteria	Actinobacteria	Actinomycetales	Thermomonosporaceae	Actinomadura	0.0436304	0.0856247
Bacteria	Actinobacteria	Actinobacteria	Actinomycetales	Pseudonocardiaceae	Actinophytocola	4.50608	2.65939
Bacteria	Proteobacteria	Gammaproteobacteria	Aeromonadales	Aeromonadaceae	Aeromonas	0.738883	1.04237
Bacteria	Proteobacteria	Betaproteobacteria	Burkholderiales	Alcaligenaceae	Alcaligenes	0.0619979	0
Bacteria	Proteobacteria	Alphaproteobacteria	Sphingomonadales	Erythrobacteraceae	Altererythrobacter	0.0681711	0.0255318
Bacteria	Actinobacteria	Actinobacteria	Actinomycetales	Pseudonocardiaceae	Amycolatopsis	0.129425	0.0158962
Bacteria	Proteobacteria	Alphaproteobacteria	Rhizobiales	Xanthobacteraceae	Ancylobacter	0.0180343	0.0375278
Bacteria	Proteobacteria	Betaproteobacteria	Burkholderiales	Burkholderiales_incertae_sedis	Aquabacterium	0.0938693	0
Bacteria	Actinobacteria	Actinobacteria	Actinomycetales	Micrococcaceae	Arthrobacter	0.0847647	0.0489559
Bacteria	Proteobacteria	Alphaproteobacteria	Rhodospirillales	Rhodospirillaceae	Azospirillum	0.0493147	0.140911
Bacteria	Firmicutes	Bacilli	Bacillales	Bacillaceae_1	Bacillus	0.351726	0.541031
Bacteria	Proteobacteria	Alphaproteobacteria	Rhizobiales	Beijerinckiaceae	Beijerinckia	0.175416	0.0157029
Bacteria	Proteobacteria	Alphaproteobacteria	Rhizobiales	Bradyrhizobiaceae	Bosea	0.329747	0.199778
Bacteria	Proteobacteria	Alphaproteobacteria	Rhizobiales	Bradyrhizobiaceae	Bradyrhizobium	1.82953	0.229699
Bacteria	Actinobacteria	Actinobacteria	Actinomycetales	Brevibacteriaceae	Brevibacterium	0.00807333	0.000336837
Bacteria	Proteobacteria	Alphaproteobacteria	Caulobacterales	Caulobacteraceae	Brevundimonas	0.00964198	0.0813284
Bacteria	Proteobacteria	Betaproteobacteria	Burkholderiales	Burkholderiaceae	Burkholderia	0.0694005	0.00237634
Bacteria	Proteobacteria	Gammaproteobacteria	Enterobacteriales	Enterobacteriaceae	Buttiauxella	0.532533	2.28126
Bacteria	Firmicutes	Clostridia	Clostridiales	Ruminococcaceae	Butyricicoccus	0.084681	0.000330479
Bacteria	Proteobacteria	Betaproteobacteria	Burkholderiales	Comamonadaceae	Caldimonas	0.00458758	0.0603384
Bacteria	Candidatus_Saccharibacteria	Candidatus_Saccharibacteria	Candidatus_Saccharibacteria	Candidatus_Saccharibacteria	Candidatus_Saccharibacteria	0.46706	0.0334873
Bacteria	Firmicutes	Bacilli	Lactobacillales	Carnobacteriaceae	Carnobacterium	0.19991	0.294351
Bacteria	Proteobacteria	Alphaproteobacteria	Caulobacterales	Caulobacteraceae	Caulobacter	0.212008	0.227001
Bacteria	Proteobacteria	Gammaproteobacteria	Enterobacteriales	Enterobacteriaceae	Cedecea	0.0113473	0.210012
Bacteria	Proteobacteria	Gammaproteobacteria	Pseudomonadales	Pseudomonadaceae	Cellvibrio	0.676953	1.7466
Bacteria	Proteobacteria	Gammaproteobacteria	Xanthomonadales	Xanthomonadaceae	Chiayiivirga	0.046431	0
Bacteria	Bacteroidetes	Sphingobacteriia	Sphingobacteriales	Chitinophagaceae	Chitinophaga	2.22924	0.676288
Bacteria	Bacteroidetes	Flavobacteriia	Flavobacteriales	Flavobacteriaceae	Chryseobacterium	0.434982	0.938668
Bacteria	Proteobacteria	Gammaproteobacteria	Enterobacteriales	Enterobacteriaceae	Citrobacter	0.0785777	0.232405
Bacteria	Proteobacteria	Betaproteobacteria	Burkholderiales	Comamonadaceae	Comamonas	0	0.0413385
Bacteria	Bacteroidetes	Flavobacteriia	Flavobacteriales	Flavobacteriaceae	Confluentibacter	0.113476	0.00241017
Bacteria	Proteobacteria	Gammaproteobacteria	Legionellales	Coxiellaceae	Coxiella	0.0621934	0
Bacteria	Actinobacteria	Actinobacteria	Actinomycetales	Microbacteriaceae	Curtobacterium	0	0.0832052
Bacteria	Proteobacteria	Betaproteobacteria	Burkholderiales	Comamonadaceae	Curvibacter	0.171203	0.0671623
Bacteria	Proteobacteria	Betaproteobacteria	Burkholderiales	Comamonadaceae	Delftia	0.247237	0.31072
Bacteria	Proteobacteria	Alphaproteobacteria	Rhizobiales	Hyphomicrobiaceae	Devosia	0.724465	0.499887
Bacteria	Proteobacteria	Gammaproteobacteria	Xanthomonadales	Xanthomonadaceae	Dokdonella	0.0892738	0.00590781
Bacteria	Proteobacteria	Alphaproteobacteria	Rhodospirillales	Rhodospirillaceae	Dongia	0.0918502	0.0194429
Bacteria	Bacteroidetes	Cytophagia	Cytophagales	Cytophagaceae	Dyadobacter	0.459141	0.411016
Bacteria	Proteobacteria	Gammaproteobacteria	Xanthomonadales	Xanthomonadaceae	Dyella	0.0589126	0.0167848
Bacteria	Bacteroidetes	Cytophagia	Cytophagales	Cytophagaceae	Emticicia	0.0165363	0.0329953
Bacteria	Proteobacteria	Alphaproteobacteria	Rhizobiales	Rhizobiaceae	Ensifer	0.013132	0.0372939
Bacteria	Proteobacteria	Gammaproteobacteria	Enterobacteriales	Enterobacteriaceae	Enterobacter	1.80277	5.06244
Bacteria	Proteobacteria	Gammaproteobacteria	Enterobacteriales	Enterobacteriaceae	Erwinia	0.890603	2.29112
Bacteria	Proteobacteria	Gammaproteobacteria	Enterobacteriales	Enterobacteriaceae	Escherichia/Shigella	0.117737	0.374398
Bacteria	Bacteroidetes	Sphingobacteriia	Sphingobacteriales	Chitinophagaceae	Filimonas	0.0496573	0.00275447
Bacteria	Bacteroidetes	Sphingobacteriia	Sphingobacteriales	Chitinophagaceae	Flavitalea	0.335669	0
Bacteria	Bacteroidetes	Flavobacteriia	Flavobacteriales	Flavobacteriaceae	Flavobacterium	0.976829	3.35541
Bacteria	Bacteroidetes	Flavobacteriia	Flavobacteriales	Cryomorphaceae	Fluviicola	0.00488417	0.0483326
Bacteria	Bacteroidetes	Flavobacteriia	Flavobacteriales	Flavobacteriaceae	Gaetbulibacter	0.0113817	0.0565781
Bacteria	Proteobacteria	Betaproteobacteria	Rhodocyclales	Rhodocyclaceae	Georgfuchsia	0.635198	0.487643
Bacteria	Actinobacteria	Actinobacteria	Actinomycetales	Glycomycetaceae	Glycomyces	0.268742	0.378221
Bacteria	Acidobacteria	Acidobacteria_Gp3	Order_Gp3	Family_Gp3	Gp3	0.034957	0.00412662
Bacteria	Acidobacteria	Acidobacteria_Gp6	Order_Gp6	Family_Gp6	Gp6	0.0598416	0.0179857
Bacteria	Proteobacteria	Gammaproteobacteria	Oceanospirillales	Halomonadaceae	Halomonas	0.000903944	0.00364715
Bacteria	Proteobacteria	Betaproteobacteria	Burkholderiales	Oxalobacteraceae	Herbaspirillum	0.238425	0.172174
Bacteria	Proteobacteria	Betaproteobacteria	Burkholderiales	Oxalobacteraceae	Herminiimonas	0.00276947	0
Bacteria	Proteobacteria	Betaproteobacteria	Burkholderiales	Comamonadaceae	Hydrogenophaga	0.0290312	0.0547812
Bacteria	Proteobacteria	Betaproteobacteria	Burkholderiales	Comamonadaceae	Hylemonella	0.195517	0.272372
Bacteria	Proteobacteria	Alphaproteobacteria	Rhizobiales	Hyphomicrobiaceae	Hyphomicrobium	0.0594414	0.0478099
Bacteria	Actinobacteria	Actinobacteria	Acidimicrobiales	Acidimicrobiaceae	Ilumatobacter	0.0396823	0.00286558
Bacteria	Proteobacteria	Alphaproteobacteria	Rhodospirillales	Rhodospirillaceae	Inquilinus	0.0871977	0.0198652
Bacteria	Proteobacteria	Gammaproteobacteria	Enterobacteriales	Enterobacteriaceae	Klebsiella	0.157207	0.776088
Bacteria	Proteobacteria	Gammaproteobacteria	Enterobacteriales	Enterobacteriaceae	Kluyvera	0.0441256	1.63133
Bacteria	Proteobacteria	Deltaproteobacteria	Myxococcales	Kofleriaceae	Kofleria	0.383248	0
Bacteria	Proteobacteria	Gammaproteobacteria	Enterobacteriales	Enterobacteriaceae	Kosakonia	0.0541617	0.037847
Bacteria	Actinobacteria	Actinobacteria	Actinomycetales	Micromonosporaceae	Krasilnikovia	0.0783097	0.0117391
Bacteria	Actinobacteria	Actinobacteria	Actinomycetales	Nocardioidaceae	Kribbella	0.0571411	0.0608868
Bacteria	Proteobacteria	Alphaproteobacteria	Rhizobiales	Xanthobacteraceae	Labrys	1.53589	0.178337
Bacteria	Bacteroidetes	Cytophagia	Cytophagales	Cytophagaceae	Lacihabitans	0.0818637	0.202314
Bacteria	Actinobacteria	Actinobacteria	Actinomycetales	Microbacteriaceae	Leifsonia	0	0.00176839
Bacteria	Chloroflexi	Caldilineae	Caldilineales	Caldilineaceae	Litorilinea	0	0.0514369
Bacteria	Verrucomicrobia	Verrucomicrobiae	Verrucomicrobiales	Verrucomicrobiaceae	Luteolibacter	0.30579	0.273984
Bacteria	Proteobacteria	Gammaproteobacteria	Xanthomonadales	Xanthomonadaceae	Lysobacter	0.0097902	0.0467004
Bacteria	Bacteroidetes	Cytophagia	Cytophagales	Flammeovirgaceae	Marinoscillum	0.0680164	0.00173935
Bacteria	Proteobacteria	Betaproteobacteria	Burkholderiales	Oxalobacteraceae	Massilia	0.0559943	0.0926611
Bacteria	Proteobacteria	Alphaproteobacteria	Rhizobiales	Phyllobacteriaceae	Mesorhizobium	0.764204	0.335956
Bacteria	Proteobacteria	Betaproteobacteria	Methylophilales	Methylophilaceae	Methylobacillus	0.0421124	0.0500368
Bacteria	Proteobacteria	Betaproteobacteria	Methylophilales	Methylophilaceae	Methylophilus	0.466227	0.502911
Bacteria	Proteobacteria	Betaproteobacteria	Methylophilales	Methylophilaceae	Methylovorus	0	0.115219
Bacteria	Actinobacteria	Actinobacteria	Actinomycetales	Micrococcaceae	Micrococcus	0.116791	0.005508
Bacteria	Proteobacteria	Betaproteobacteria	Neisseriales	Neisseriaceae	Microvirgula	0	0.1752
Bacteria	Bacteroidetes	Sphingobacteriia	Sphingobacteriales	Sphingobacteriaceae	Mucilaginibacter	1.23357	0.512866
Bacteria	Actinobacteria	Actinobacteria	Actinomycetales	Mycobacteriaceae	Mycobacterium	0.156415	0.0385189
Bacteria	Proteobacteria	Alphaproteobacteria	Rhizobiales	Rhizobiaceae	Neorhizobium	0.515763	0.34906
Bacteria	Bacteroidetes	Sphingobacteriia	Sphingobacteriales	Chitinophagaceae	Niabella	0.223063	0.0784906
Bacteria	Bacteroidetes	Sphingobacteriia	Sphingobacteriales	Chitinophagaceae	Niastella	1.64501	0.870673
Bacteria	Actinobacteria	Actinobacteria	Actinomycetales	Nocardioidaceae	Nocardioides	0.178134	0.0545074
Bacteria	Proteobacteria	Betaproteobacteria	Burkholderiales	Oxalobacteraceae	Noviherbaspirillum	0.292677	0.502929
Bacteria	Proteobacteria	Alphaproteobacteria	Sphingomonadales	Sphingomonadaceae	Novosphingobium	0.348155	0.130445
Bacteria	Bacteroidetes	Cytophagia	Cytophagales	Cytophagaceae	Ohtaekwangia	2.88981	0.547784
Bacteria	Bacteroidetes	Sphingobacteriia	Sphingobacteriales	Sphingobacteriaceae	Olivibacter	0.0678753	0.421033
Bacteria	Proteobacteria	Betaproteobacteria	Burkholderiales	Oxalobacteraceae	Oxalicibacterium	0.363973	0.154039
Bacteria	Firmicutes	Bacilli	Bacillales	Paenibacillaceae_1	Paenibacillus	0.357869	0.423061
Bacteria	Proteobacteria	Gammaproteobacteria	Enterobacteriales	Enterobacteriaceae	Pantoea	0.722227	0.666118
Bacteria	Proteobacteria	Gammaproteobacteria	Enterobacteriales	Enterobacteriaceae	Pectobacterium	0.00298452	0.949656
Bacteria	Bacteroidetes	Sphingobacteriia	Sphingobacteriales	Sphingobacteriaceae	Pedobacter	3.08087	1.82598
Bacteria	Proteobacteria	Alphaproteobacteria	Rhizobiales	Hyphomicrobiaceae	Pedomicrobium	0.139202	0.0263393
Bacteria	Proteobacteria	Betaproteobacteria	Burkholderiales	Comamonadaceae	Pelomonas	0.0767082	0.0534954
Bacteria	Proteobacteria	Deltaproteobacteria	Myxococcales	Phaselicystidaceae	Phaselicystis	0.0461332	0.148705
Bacteria	Proteobacteria	Alphaproteobacteria	Rhizobiales	Phyllobacteriaceae	Phyllobacterium	0	0.00259145
Bacteria	Planctomycetes	Planctomycetia	Planctomycetales	Planctomycetaceae	Pirellula	0.060943	0.015274
Bacteria	Planctomycetes	Planctomycetia	Planctomycetales	Planctomycetaceae	Planctomyces	0.0359371	0.0126465
Bacteria	Firmicutes	Bacilli	Bacillales	Planococcaceae	Planococcus	0.00518739	0.00586517
Bacteria	Proteobacteria	Gammaproteobacteria	Xanthomonadales	Sinobacteraceae	Povalibacter	0.396356	0.0192625
Bacteria	Actinobacteria	Actinobacteria	Actinomycetales	Propionibacteriaceae	Propionibacterium	0.0203016	0.0554197
Bacteria	Proteobacteria	Betaproteobacteria	Burkholderiales	Comamonadaceae	Pseudacidovorax	0.03421	0.0359818
Bacteria	Proteobacteria	Alphaproteobacteria	Rhizobiales	Xanthobacteraceae	Pseudolabrys	0.099068	0.111855
Bacteria	Proteobacteria	Gammaproteobacteria	Pseudomonadales	Pseudomonadaceae	Pseudomonas	21.6557	32.5797
Bacteria	Actinobacteria	Actinobacteria	Actinomycetales	Pseudonocardiaceae	Pseudonocardia	0.0827128	0.178208
Bacteria	Proteobacteria	Betaproteobacteria	Burkholderiales	Comamonadaceae	Pseudorhodoferax	0.466544	0.0301384
Bacteria	Bacteroidetes	Sphingobacteriia	Sphingobacteriales	Sphingobacteriaceae	Pseudosphingobacterium	0.0673144	0.212962
Bacteria	Proteobacteria	Gammaproteobacteria	Xanthomonadales	Xanthomonadaceae	Pseudoxanthomonas	1.12949	0.280794
Bacteria	Firmicutes	Bacilli	Bacillales	Bacillaceae	Psychrobacillus	0.0660454	0.0384931
Bacteria	Proteobacteria	Gammaproteobacteria	Enterobacteriales	Enterobacteriaceae	Raoultella	0.120831	0.307903
Bacteria	Bacteroidetes	Cytophagia	Cytophagales	Flammeovirgaceae	Reichenbachiella	0.309959	0.0528065
Bacteria	Proteobacteria	Alphaproteobacteria	Rhodospirillales	Family_Rhodospirillales	Reyranella	0.0861318	0.0588333
Bacteria	Proteobacteria	Gammaproteobacteria	Chromatiales	Chromatiaceae	Rheinheimera	1.60825	2.38415
Bacteria	Proteobacteria	Gammaproteobacteria	Pseudomonadales	Pseudomonadaceae	Rhizobacter	0.111052	0.00403012
Bacteria	Proteobacteria	Alphaproteobacteria	Rhizobiales	Rhizobiaceae	Rhizobium	9.59927	6.96215
Bacteria	Proteobacteria	Gammaproteobacteria	Xanthomonadales	Xanthomonadaceae	Rhodanobacter	0.002466	0
Bacteria	Proteobacteria	Alphaproteobacteria	Rhizobiales	Hyphomicrobiaceae	Rhodomicrobium	0.122858	0.0675576
Bacteria	Proteobacteria	Alphaproteobacteria	Rhizobiales	Hyphomicrobiaceae	Rhodoplanes	0.111646	0.0306085
Bacteria	Proteobacteria	Alphaproteobacteria	Rhizobiales	Bradyrhizobiaceae	Rhodopseudomonas	0.184058	0.00197126
Bacteria	Verrucomicrobia	Verrucomicrobiae	Verrucomicrobiales	Verrucomicrobiaceae	Roseimicrobium	0.04915	0.0139601
Bacteria	Proteobacteria	Gammaproteobacteria	Enterobacteriales	Enterobacteriaceae	Serratia	0.953393	1.84241
Bacteria	Proteobacteria	Gammaproteobacteria	Alteromonadales	Shewanellaceae	Shewanella	0.147314	0
Bacteria	Proteobacteria	Alphaproteobacteria	Rhizobiales	Rhizobiaceae	Shinella	0.41341	1.2248
Bacteria	Firmicutes	Bacilli	Bacillales	Planococcaceae	Solibacillus	0.0356069	0.0225106
Bacteria	Bacteroidetes	Sphingobacteriia	Sphingobacteriales	Sphingobacteriaceae	Sphingobacterium	0.00373496	0.00351867
Bacteria	Proteobacteria	Alphaproteobacteria	Sphingomonadales	Sphingomonadaceae	Sphingobium	2.20111	1.58233
Bacteria	Proteobacteria	Alphaproteobacteria	Sphingomonadales	Sphingomonadaceae	Sphingomonas	1.95404	0.616999
Bacteria	Proteobacteria	Alphaproteobacteria	Sphingomonadales	Sphingomonadaceae	Sphingopyxis	0.726793	0.400835
Bacteria	Spirochaetes	Spirochaetia	Spirochaetales	Spirochaetaceae	Spirochaeta	0.0333026	0.00391369
Bacteria	Firmicutes	Bacilli	Bacillales	Staphylococcaceae	Staphylococcus	0.086391	0.133345
Bacteria	Proteobacteria	Gammaproteobacteria	Xanthomonadales	Xanthomonadaceae	Stenotrophomonas	0.246095	0.12923
Bacteria	Proteobacteria	Gammaproteobacteria	Xanthomonadales	Sinobacteraceae	Steroidobacter	4.18444	0.609297
Bacteria	Actinobacteria	Actinobacteria	Actinomycetales	Streptomycetaceae	Streptomyces	7.0465	5.6881
Bacteria	Proteobacteria	Gammaproteobacteria	Xanthomonadales	Xanthomonadaceae	Tahibacter	0.0608142	0.0434468
Bacteria	Bacteroidetes	Sphingobacteriia	Sphingobacteriales	Chitinophagaceae	Taibaiella	0.336614	0.0869618
Bacteria	Verrucomicrobia	Spartobacteria	Order_Spartobacteria	Family_Spartobacteria	Terrimicrobium	0.193702	0.0614235
Bacteria	Bacteroidetes	Sphingobacteriia	Sphingobacteriales	Chitinophagaceae	Terrimonas	0.0500843	0.038666
Bacteria	Proteobacteria	Alphaproteobacteria	Rhodospirillales	Rhodospirillaceae	Thalassospira	0.105252	0.000609318
Bacteria	Proteobacteria	Betaproteobacteria	Rhodocyclales	Rhodocyclaceae	Uliginosibacterium	0.0014047	0.0365271
Bacteria	Proteobacteria	Alphaproteobacteria	Rhodospirillales	Acetobacteraceae	Unclassified Acetobacteraceae	0	0.129435
Bacteria	Actinobacteria	Actinobacteria	Actinomycetales	Unclassified Actinomycetales	Unclassified Actinomycetales	0.0413793	0.05854
Bacteria	Proteobacteria	Betaproteobacteria	Burkholderiales	Alcaligenaceae	Unclassified Alcaligenaceae	0.0817173	0.0050398
Bacteria	Proteobacteria	Alphaproteobacteria	Unclassified Alphaproteobacteria	Unclassified Alphaproteobacteria	Unclassified Alphaproteobacteria	0.041727	0.00469602
Bacteria	Proteobacteria	Alphaproteobacteria	Rhizobiales	Brucellaceae	Unclassified Brucellaceae	0.108332	0.00924866
Bacteria	Proteobacteria	Gammaproteobacteria	Chromatiales	Unclassified Chromatiales	Unclassified Chromatiales	0.111334	0.0321571
Bacteria	Proteobacteria	Betaproteobacteria	Burkholderiales	Comamonadaceae	Unclassified Comamonadaceae	0.111595	0.00173935
Bacteria	Bacteroidetes	Cytophagia	Cytophagales	Unclassified Cytophagales	Unclassified Cytophagales	0.317689	0.0577175
Bacteria	Proteobacteria	Gammaproteobacteria	Enterobacteriales	Enterobacteriaceae	Unclassified Enterobacteriaceae	0.292172	2.40873
Bacteria	Bacteroidetes	Flavobacteriia	Flavobacteriales	Flavobacteriaceae	Unclassified Flavobacteriaceae	0.00396029	0.039685
Bacteria	Proteobacteria	Gammaproteobacteria	Unclassified Gammaproteobacteria	Unclassified Gammaproteobacteria	Unclassified Gammaproteobacteria	0.278655	0.0613412
Bacteria	Actinobacteria	Actinobacteria	Actinomycetales	Geodermatophilaceae	Unclassified Geodermatophilaceae	0	0.105087
Bacteria	Proteobacteria	Alphaproteobacteria	Rhizobiales	Hyphomicrobiaceae	Unclassified Hyphomicrobiaceae	1.13923	0.138675
Bacteria	Proteobacteria	Alphaproteobacteria	Rhizobiales	Methylocystaceae	Unclassified Methylocystaceae	0.226791	0.149559
Bacteria	Actinobacteria	Actinobacteria	Actinomycetales	Micromonosporaceae	Unclassified Micromonosporaceae	0.138231	0.0231935
Bacteria	Proteobacteria	Deltaproteobacteria	Myxococcales	Unclassified Myxococcales	Unclassified Myxococcales	0.0443746	0.00580855
Bacteria	Proteobacteria	Unclassified Proteobacteria	Unclassified Proteobacteria	Unclassified Proteobacteria	Unclassified Proteobacteria	0.0347226	0
Bacteria	Proteobacteria	Alphaproteobacteria	Rhizobiales	Unclassified Rhizobiales	Unclassified Rhizobiales	0.650457	0.302706
Bacteria	Proteobacteria	Alphaproteobacteria	Rhodospirillales	Unclassified Rhodospirillales	Unclassified Rhodospirillales	0.0475056	0
Bacteria	Proteobacteria	Gammaproteobacteria	Xanthomonadales	Sinobacteraceae	Unclassified Sinobacteraceae	0.0723799	0.00376858
Bacteria	Verrucomicrobia	Verrucomicrobiae	Verrucomicrobiales	Verrucomicrobiaceae	Unclassified Verrucomicrobiaceae	0.0589248	0.0193248
Bacteria	Proteobacteria	Betaproteobacteria	Burkholderiales	Comamonadaceae	Variovorax	1.19883	0.67991
Bacteria	Verrucomicrobia	Verrucomicrobiae	Verrucomicrobiales	Verrucomicrobiaceae	Verrucomicrobium	0.662347	0.147267
Bacteria	Proteobacteria	Gammaproteobacteria	Vibrionales	Vibrionaceae	Vibrio	0.396315	0.51121
Bacteria	Proteobacteria	Gammaproteobacteria	Xanthomonadales	Xanthomonadaceae	Xanthomonas	0.102346	0.0316057
Bacteria	Proteobacteria	Betaproteobacteria	Burkholderiales	Comamonadaceae	Xenophilus	0.0484897	0
Bacteria	Proteobacteria	Gammaproteobacteria	Enterobacteriales	Enterobacteriaceae	Yersinia	0	0.0136895
Bacteria	Proteobacteria	Gammaproteobacteria	Enterobacteriales	Enterobacteriaceae	Yokenella	0.166888	0
	genera representing ≥ 1% of all sequences are marked in yellow

## Sheet: Rel. Abun. (Farms-Islands)
						Tenerife			La Palma		La Gomera
Kingdom	Phylum	Class	Order	Family	Genus	F05	F06	F09	F07	F08	F10	F11
Bacteria	Proteobacteria	Betaproteobacteria	Burkholderiales	Alcaligenaceae	Achromobacter	0.260913	0.133816	0.273471	0.0681909	0.326482	0.336362	0.0931276
Bacteria	Proteobacteria	Alphaproteobacteria	Rhodospirillales	Acetobacteraceae	Acidiphilium	0	0	0.00198236	0	0.00508782	0	0
Bacteria	Acidobacteria	Acidobacteria_Gp1	Order_Gp1	Family_Gp1	Acidobacterium	0	0	0	0	0	0	0
Bacteria	Proteobacteria	Alphaproteobacteria	Rhodospirillales	Acetobacteraceae	Acidocella	0	0	0.00418864	0	0.00885552	0	0
Bacteria	Proteobacteria	Betaproteobacteria	Burkholderiales	Comamonadaceae	Acidovorax	0.104282	0.248434	0.525503	0	0.0335711	0.0131335	0.10777
Bacteria	Proteobacteria	Gammaproteobacteria	Pseudomonadales	Moraxellaceae	Acinetobacter	0.311367	0.00764672	0.0520517	0.0996315	0.00848516	0.360118	0.797079
Bacteria	Actinobacteria	Actinobacteria	Actinomycetales	Thermomonosporaceae	Actinomadura	0	0	0	0.0286896	0.00284918	0.407929	0
Bacteria	Actinobacteria	Actinobacteria	Actinomycetales	Pseudonocardiaceae	Actinophytocola	0.00235114	0.230863	1.1753	4.99256	13.1072	2.41882	2.70638
Bacteria	Proteobacteria	Gammaproteobacteria	Aeromonadales	Aeromonadaceae	Aeromonas	0.976382	1.65373	0.270296	0.392377	2.75847	0.0423041	0.0670421
Bacteria	Proteobacteria	Betaproteobacteria	Burkholderiales	Alcaligenaceae	Alcaligenes	0	0	0.209634	0	0.00115865	0	0
Bacteria	Proteobacteria	Alphaproteobacteria	Sphingomonadales	Erythrobacteraceae	Altererythrobacter	0.0226539	0.0601988	0.0136225	0.00961174	0.171957	0.00926191	0.0372773
Bacteria	Actinobacteria	Actinobacteria	Actinomycetales	Pseudonocardiaceae	Amycolatopsis	0.0121113	0	0.314509	0.119205	0.00411198	0.0335689	0.013109
Bacteria	Proteobacteria	Alphaproteobacteria	Rhizobiales	Xanthobacteraceae	Ancylobacter	0	0.0544286	0.0321208	0	0.0997596	0	0.00289105
Bacteria	Proteobacteria	Betaproteobacteria	Burkholderiales	Burkholderiales_incertae_sedis	Aquabacterium	0	0	0.319156	0	0	0	0
Bacteria	Actinobacteria	Actinobacteria	Actinomycetales	Micrococcaceae	Arthrobacter	0.00245762	0.0127258	0.172075	0.00177697	0.246556	0.00591993	0.0148718
Bacteria	Proteobacteria	Alphaproteobacteria	Rhodospirillales	Rhodospirillaceae	Azospirillum	0	0.0609061	0.429208	0	0.125649	0.0233242	0.00853376
Bacteria	Firmicutes	Bacilli	Bacillales	Bacillaceae_1	Bacillus	0.519429	0.184013	0.53887	1.0532	0.028087	0.45916	0.338404
Bacteria	Proteobacteria	Alphaproteobacteria	Rhizobiales	Beijerinckiaceae	Beijerinckia	0	0.0402577	0.0564714	0.0900337	0.0868979	0.271734	0.11601
Bacteria	Proteobacteria	Alphaproteobacteria	Rhizobiales	Bradyrhizobiaceae	Bosea	0.00299214	0.149718	0.10927	0.52331	0.373014	0.192617	0.499737
Bacteria	Proteobacteria	Alphaproteobacteria	Rhizobiales	Bradyrhizobiaceae	Bradyrhizobium	0.00415688	1.32618	0.272795	1.65433	0.625811	1.44787	1.85626
Bacteria	Actinobacteria	Actinobacteria	Actinomycetales	Brevibacteriaceae	Brevibacterium	0	0	0.00156602	0	0.00612045	0.0209081	0
Bacteria	Proteobacteria	Alphaproteobacteria	Caulobacterales	Caulobacteraceae	Brevundimonas	0.279765	0	0.00173456	0.0115241	0.0187694	0	0.0283139
Bacteria	Proteobacteria	Betaproteobacteria	Burkholderiales	Burkholderiaceae	Burkholderia	0.00897728	0	0.049709	0	0.186253	0	0
Bacteria	Proteobacteria	Gammaproteobacteria	Enterobacteriales	Enterobacteriaceae	Buttiauxella	0.0196234	1.7419	3.24163	1.65035	2.68722	0.037492	0.21183
Bacteria	Firmicutes	Clostridia	Clostridiales	Ruminococcaceae	Butyricicoccus	0	0.102666	0	0	0	0.185249	0.00124847
Bacteria	Proteobacteria	Betaproteobacteria	Burkholderiales	Comamonadaceae	Caldimonas	0	0.207345	0	0	0.0105643	0	0.00315388
Bacteria	Candidatus_Saccharibacteria	Candidatus_Saccharibacteria	Candidatus_Saccharibacteria	Candidatus_Saccharibacteria	Candidatus_Saccharibacteria	0	0.0563081	0.00757641	1.07486	0.526497	0.0056406	0.0344166
Bacteria	Firmicutes	Bacilli	Lactobacillales	Carnobacteriaceae	Carnobacterium	0.728907	0.431655	0.0942389	0.00531062	0.0138546	0.462745	0.0185194
Bacteria	Proteobacteria	Alphaproteobacteria	Caulobacterales	Caulobacteraceae	Caulobacter	0.00313486	0.226457	0.336666	0.105207	0.430839	0.155411	0.261367
Bacteria	Proteobacteria	Gammaproteobacteria	Enterobacteriales	Enterobacteriaceae	Cedecea	0	0	0	0.752621	0	0	0
Bacteria	Proteobacteria	Gammaproteobacteria	Pseudomonadales	Pseudomonadaceae	Cellvibrio	2.82258	1.85024	0.470623	0.35973	1.72143	0.00199368	1.43971
Bacteria	Proteobacteria	Gammaproteobacteria	Xanthomonadales	Xanthomonadaceae	Chiayiivirga	0	0	0.00375846	0	0.0207579	0	0.148166
Bacteria	Bacteroidetes	Sphingobacteriia	Sphingobacteriales	Chitinophagaceae	Chitinophaga	0	0.242793	1.34445	0.527412	0.324328	3.37209	4.51968
Bacteria	Bacteroidetes	Flavobacteriia	Flavobacteriales	Flavobacteriaceae	Chryseobacterium	0.108984	0.00434888	2.9831	0.00783852	0.82293	0.680459	0.0818346
Bacteria	Proteobacteria	Gammaproteobacteria	Enterobacteriales	Enterobacteriaceae	Citrobacter	0	0	0.243087	0.00726249	0.782913	0.0240775	0
Bacteria	Proteobacteria	Betaproteobacteria	Burkholderiales	Comamonadaceae	Comamonas	0	0	0	0.140551	0	0	0
Bacteria	Bacteroidetes	Flavobacteriia	Flavobacteriales	Flavobacteriaceae	Confluentibacter	0	0.379802	0	0	0.00920169	0.0050103	0
Bacteria	Proteobacteria	Gammaproteobacteria	Legionellales	Coxiellaceae	Coxiella	0	0	0.0188324	0	0.192625	0	0
Bacteria	Actinobacteria	Actinobacteria	Actinomycetales	Microbacteriaceae	Curtobacterium	0	0	0	0.282898	0	0	0
Bacteria	Proteobacteria	Betaproteobacteria	Burkholderiales	Comamonadaceae	Curvibacter	0	0.239044	0.00970935	0.25036	0.0561762	0	0.2835
Bacteria	Proteobacteria	Betaproteobacteria	Burkholderiales	Comamonadaceae	Delftia	0.707829	0.268848	0.0942247	0.00098563	0.022168	0.844813	0.0321863
Bacteria	Proteobacteria	Alphaproteobacteria	Rhizobiales	Hyphomicrobiaceae	Devosia	0.320271	0.934701	0.297381	0.550123	0.906876	0.332407	0.947846
Bacteria	Proteobacteria	Gammaproteobacteria	Xanthomonadales	Xanthomonadaceae	Dokdonella	0	0.00910992	0.0690004	0.0138013	0.0209336	0.197876	0.0143288
Bacteria	Proteobacteria	Alphaproteobacteria	Rhodospirillales	Rhodospirillaceae	Dongia	0	0.0118072	0.0326461	0.120165	0.0635682	0.0800828	0.0779191
Bacteria	Bacteroidetes	Cytophagia	Cytophagales	Cytophagaceae	Dyadobacter	0.0756378	0.366602	0.516455	0.354342	0.433623	0.289748	1.03299
Bacteria	Proteobacteria	Gammaproteobacteria	Xanthomonadales	Xanthomonadaceae	Dyella	0	0	0.124969	0	0	0.0979639	0.0382652
Bacteria	Bacteroidetes	Cytophagia	Cytophagales	Cytophagaceae	Emticicia	0	0.00373143	0.083628	0.00825445	0.0476297	0.00656677	0.0206635
Bacteria	Proteobacteria	Alphaproteobacteria	Rhizobiales	Rhizobiaceae	Ensifer	0.00558549	0.103833	0.013781	0.0169888	0.015746	0.00427408	0.013109
Bacteria	Proteobacteria	Gammaproteobacteria	Enterobacteriales	Enterobacteriaceae	Enterobacter	2.00493	0.241497	0.634699	8.52549	4.85523	5.83404	1.60705
Bacteria	Proteobacteria	Gammaproteobacteria	Enterobacteriales	Enterobacteriaceae	Erwinia	3.79098	0	0.0171382	0.155782	0.453147	0.0396067	7.48925
Bacteria	Proteobacteria	Gammaproteobacteria	Enterobacteriales	Enterobacteriaceae	Escherichia/Shigella	0.449314	0.117994	0.360377	0.378309	0.00867356	0.213631	0.21099
Bacteria	Bacteroidetes	Sphingobacteriia	Sphingobacteriales	Chitinophagaceae	Filimonas	0	0	0.00247795	0	0.00936521	0.140263	0.0289934
Bacteria	Bacteroidetes	Sphingobacteriia	Sphingobacteriales	Chitinophagaceae	Flavitalea	0	0	0	0	0	0	1.26808
Bacteria	Bacteroidetes	Flavobacteriia	Flavobacteriales	Flavobacteriaceae	Flavobacterium	1.5759	6.11705	3.05254	1.16112	1.2283	0.398137	1.50462
Bacteria	Bacteroidetes	Flavobacteriia	Flavobacteriales	Cryomorphaceae	Fluviicola	0	0.0179238	0	0	0.163013	0	0
Bacteria	Bacteroidetes	Flavobacteriia	Flavobacteriales	Flavobacteriaceae	Gaetbulibacter	0.0473079	0.185911	0	0	0	0	0.00286129
Bacteria	Proteobacteria	Betaproteobacteria	Rhodocyclales	Rhodocyclaceae	Georgfuchsia	0.399328	1.13081	0.450453	0.85586	0.259125	0.207111	0.616566
Bacteria	Actinobacteria	Actinobacteria	Actinomycetales	Glycomycetaceae	Glycomyces	0.0321323	0.0815896	0.0191188	0.465568	0.0576352	1.54684	0
Bacteria	Acidobacteria	Acidobacteria_Gp3	Order_Gp3	Family_Gp3	Gp3	0	0.00839532	0	0.0119311	0	0.078921	0.0373744
Bacteria	Acidobacteria	Acidobacteria_Gp6	Order_Gp6	Family_Gp6	Gp6	0	0.15152	0.00250564	0.0238694	0.0360889	0	0.0562538
Bacteria	Proteobacteria	Gammaproteobacteria	Oceanospirillales	Halomonadaceae	Halomonas	0.017193	0	0	0	0	0	0
Bacteria	Proteobacteria	Betaproteobacteria	Burkholderiales	Oxalobacteraceae	Herbaspirillum	0.329203	0.0118194	0.579993	0.00211153	0.474185	0.0155571	0.0178753
Bacteria	Proteobacteria	Betaproteobacteria	Burkholderiales	Oxalobacteraceae	Herminiimonas	0	0	0.0094162	0	0	0	0
Bacteria	Proteobacteria	Betaproteobacteria	Burkholderiales	Comamonadaceae	Hydrogenophaga	0.022917	0.0433091	0.00947648	0.00449551	0.0553592	0.00164429	0.166725
Bacteria	Proteobacteria	Betaproteobacteria	Burkholderiales	Comamonadaceae	Hylemonella	0	0.580214	0	0.0730757	0.313525	0	0.693341
Bacteria	Proteobacteria	Alphaproteobacteria	Rhizobiales	Hyphomicrobiaceae	Hyphomicrobium	0	0.251735	0.0245114	0.0263764	0.0375028	0.0033402	0.0235428
Bacteria	Actinobacteria	Actinobacteria	Acidimicrobiales	Acidimicrobiaceae	Ilumatobacter	0	0.0346472	0	0.0689506	0.00453206	0.0124457	0.0267637
Bacteria	Proteobacteria	Alphaproteobacteria	Rhodospirillales	Rhodospirillaceae	Inquilinus	0	0.0239188	0	0.00359259	0.0119928	0.0597487	0.294179
Bacteria	Proteobacteria	Gammaproteobacteria	Enterobacteriales	Enterobacteriaceae	Klebsiella	0	2.74743	0.015444	0.3342	0.0105643	0.0204549	0.0501191
Bacteria	Proteobacteria	Gammaproteobacteria	Enterobacteriales	Enterobacteriaceae	Kluyvera	0.0107381	5.19273	0.285349	0.0319192	0.0574066	0.0749818	0.0494391
Bacteria	Proteobacteria	Deltaproteobacteria	Myxococcales	Kofleriaceae	Kofleria	0	0	0	0	0	1.30304	0
Bacteria	Proteobacteria	Gammaproteobacteria	Enterobacteriales	Enterobacteriaceae	Kosakonia	0	0.00570255	0	0	0.117223	0	0.211004
Bacteria	Actinobacteria	Actinobacteria	Actinomycetales	Micromonosporaceae	Krasilnikovia	0	0	0.0200451	0.190493	0.0863869	0.00640205	0.00315388
Bacteria	Actinobacteria	Actinobacteria	Actinomycetales	Nocardioidaceae	Kribbella	0.00726505	0.0113111	0.0504802	0.0411602	0.0128004	0.244675	0.0381434
Bacteria	Proteobacteria	Alphaproteobacteria	Rhizobiales	Xanthobacteraceae	Labrys	0	0.0218012	0.161811	0.0465122	0.037046	4.92008	0.712363
Bacteria	Bacteroidetes	Cytophagia	Cytophagales	Cytophagaceae	Lacihabitans	0	0.616563	0.128292	0	0.17071	0	0.0562661
Bacteria	Actinobacteria	Actinobacteria	Actinomycetales	Microbacteriaceae	Leifsonia	0	0	0	0	0	0.00601254	0
Bacteria	Chloroflexi	Caldilineae	Caldilineales	Caldilineaceae	Litorilinea	0	0.174885	0	0	0	0	0
Bacteria	Verrucomicrobia	Verrucomicrobiae	Verrucomicrobiales	Verrucomicrobiaceae	Luteolibacter	0.291522	0.136502	0.216307	0.264487	0.470108	0.423572	0.219871
Bacteria	Proteobacteria	Gammaproteobacteria	Xanthomonadales	Xanthomonadaceae	Lysobacter	0	0	0.0165998	0.0234205	0.00176247	0	0.166983
Bacteria	Bacteroidetes	Cytophagia	Cytophagales	Flammeovirgaceae	Marinoscillum	0	0	0	0.00591378	0	0	0.256951
Bacteria	Proteobacteria	Betaproteobacteria	Burkholderiales	Oxalobacteraceae	Massilia	0.405731	0	0	0	0	0	0.155856
Bacteria	Proteobacteria	Alphaproteobacteria	Rhizobiales	Phyllobacteriaceae	Mesorhizobium	0.00881181	0.299487	0.397928	0.391435	0.21318	0.816546	1.79337
Bacteria	Proteobacteria	Betaproteobacteria	Methylophilales	Methylophilaceae	Methylobacillus	0	0.00266536	0.00644266	0.281784	0.00673125	0	0.0174265
Bacteria	Proteobacteria	Betaproteobacteria	Methylophilales	Methylophilaceae	Methylophilus	0.0248416	0.45307	1.12013	0.155575	0.941906	0.0774402	0.582883
Bacteria	Proteobacteria	Betaproteobacteria	Methylophilales	Methylophilaceae	Methylovorus	0	0	0.391745	0	0	0	0
Bacteria	Actinobacteria	Actinobacteria	Actinomycetales	Micrococcaceae	Micrococcus	0.176825	0	0.182732	0.0062563	0	0.0581066	0.0106448
Bacteria	Proteobacteria	Betaproteobacteria	Neisseriales	Neisseriaceae	Microvirgula	0	0	0	0	0.595681	0	0
Bacteria	Bacteroidetes	Sphingobacteriia	Sphingobacteriales	Sphingobacteriaceae	Mucilaginibacter	0.0022957	0.128366	1.01725	0.0836629	3.27928	1.01941	0.453163
Bacteria	Actinobacteria	Actinobacteria	Actinomycetales	Mycobacteriaceae	Mycobacterium	0	0.0480299	0.0105236	0.13389	0.148212	0.279018	0.0478897
Bacteria	Proteobacteria	Alphaproteobacteria	Rhizobiales	Rhizobiaceae	Neorhizobium	0.193369	0.0194561	0.721622	0.283699	0.389269	0.26069	1.21292
Bacteria	Bacteroidetes	Sphingobacteriia	Sphingobacteriales	Chitinophagaceae	Niabella	0.0407474	0.310826	0.0284847	0.0610629	0.0338651	0.0961658	0.509118
Bacteria	Bacteroidetes	Sphingobacteriia	Sphingobacteriales	Chitinophagaceae	Niastella	0	1.08832	0.332676	2.77308	3.12572	0.466799	0.851922
Bacteria	Actinobacteria	Actinobacteria	Actinomycetales	Nocardioidaceae	Nocardioides	0.00561019	0.0274155	0.282292	0.0962422	0.112523	0.200447	0.0744578
Bacteria	Proteobacteria	Betaproteobacteria	Burkholderiales	Oxalobacteraceae	Noviherbaspirillum	0.0700705	0.245057	0.451939	0.803105	0.428354	0.10952	0.671136
Bacteria	Proteobacteria	Alphaproteobacteria	Sphingomonadales	Sphingomonadaceae	Novosphingobium	0	0.00456204	0.113779	0.0533537	0.543143	0.684322	0.253421
Bacteria	Bacteroidetes	Cytophagia	Cytophagales	Cytophagaceae	Ohtaekwangia	0.030427	4.61975	0.311181	2.92292	1.88195	0.557005	1.51958
Bacteria	Bacteroidetes	Sphingobacteriia	Sphingobacteriales	Sphingobacteriaceae	Olivibacter	0.144345	0.0293966	0.0355286	0.00220112	0.0114248	1.43302	0.0231162
Bacteria	Proteobacteria	Betaproteobacteria	Burkholderiales	Oxalobacteraceae	Oxalicibacterium	0.899097	0.00601167	0.378221	0.141371	0.102038	0.201578	0.136482
Bacteria	Firmicutes	Bacilli	Bacillales	Paenibacillaceae_1	Paenibacillus	1.02377	0.29083	0.117122	0.97958	0.172871	0.1013	0.080071
Bacteria	Proteobacteria	Gammaproteobacteria	Enterobacteriales	Enterobacteriaceae	Pantoea	1.26568	0	0.985984	0	0.194413	1.54105	0.955352
Bacteria	Proteobacteria	Gammaproteobacteria	Enterobacteriales	Enterobacteriaceae	Pectobacterium	3.49331	0.0949948	0	0	0	0	0
Bacteria	Bacteroidetes	Sphingobacteriia	Sphingobacteriales	Sphingobacteriaceae	Pedobacter	0.634539	1.61298	3.87908	0.994817	2.44012	3.52264	4.06954
Bacteria	Proteobacteria	Alphaproteobacteria	Rhizobiales	Hyphomicrobiaceae	Pedomicrobium	0	0.15183	0.00209784	0.291372	0.0766454	0.0250515	0.017604
Bacteria	Proteobacteria	Betaproteobacteria	Burkholderiales	Comamonadaceae	Pelomonas	0.130739	0.122886	0	0	0	0.202141	0
Bacteria	Proteobacteria	Deltaproteobacteria	Myxococcales	Phaselicystidaceae	Phaselicystis	0	0.49727	0.00482949	0.0212203	0.0049	0.0810145	0.0591284
Bacteria	Proteobacteria	Alphaproteobacteria	Rhizobiales	Phyllobacteriaceae	Phyllobacterium	0	0	0.00881094	0	0	0	0
Bacteria	Planctomycetes	Planctomycetia	Planctomycetales	Planctomycetaceae	Pirellula	0.00769408	0.0686507	0.0129299	0.0382779	0.0557632	0.017276	0.0659063
Bacteria	Planctomycetes	Planctomycetia	Planctomycetales	Planctomycetaceae	Planctomyces	0	0.0496017	0.0103358	0.0125351	0.00453622	0.0300384	0.0645968
Bacteria	Firmicutes	Bacilli	Bacillales	Planococcaceae	Planococcus	0.0123365	0.0229907	0	0	0.00348507	0	0
Bacteria	Proteobacteria	Gammaproteobacteria	Xanthomonadales	Sinobacteraceae	Povalibacter	0	0.0565287	0.0376501	0.317825	0.0549744	0.252034	0.771214
Bacteria	Actinobacteria	Actinobacteria	Actinomycetales	Propionibacteriaceae	Propionibacterium	0.14732	0.0348787	0.000889245	0	0.00136314	0.0802541	0.00831062
Bacteria	Proteobacteria	Betaproteobacteria	Burkholderiales	Comamonadaceae	Pseudacidovorax	0	0	0	0.059532	0.0359975	0.116314	0.0297873
Bacteria	Proteobacteria	Alphaproteobacteria	Rhizobiales	Xanthobacteraceae	Pseudolabrys	0.00812153	0.347653	0.0559781	0.0397942	0.184364	0.0168804	0.0723994
Bacteria	Proteobacteria	Gammaproteobacteria	Pseudomonadales	Pseudomonadaceae	Pseudomonas	49.9245	28.5297	39.9701	21.4276	16.4966	17.8296	16.9053
Bacteria	Actinobacteria	Actinobacteria	Actinomycetales	Pseudonocardiaceae	Pseudonocardia	0	0.00581083	0.0156699	0.0526694	0.335905	0.456914	0.0224003
Bacteria	Proteobacteria	Betaproteobacteria	Burkholderiales	Comamonadaceae	Pseudorhodoferax	0.0200503	0.0494894	0.0419878	1.15637	0.134424	0.205826	0.0917556
Bacteria	Bacteroidetes	Sphingobacteriia	Sphingobacteriales	Sphingobacteriaceae	Pseudosphingobacterium	0.533705	0.0267492	0	0.000269811	0.013057	0.406119	0.0293444
Bacteria	Proteobacteria	Gammaproteobacteria	Xanthomonadales	Xanthomonadaceae	Pseudoxanthomonas	0.00598429	1.96701	0.0833745	1.2191	0.308096	0.21143	1.11175
Bacteria	Firmicutes	Bacilli	Bacillales	Bacillaceae	Psychrobacillus	0.287835	0.010792	0.0162722	0.051499	0.0178163	0	0
Bacteria	Proteobacteria	Gammaproteobacteria	Enterobacteriales	Enterobacteriaceae	Raoultella	0	0	1.06229	0	0.395402	0	0
Bacteria	Bacteroidetes	Cytophagia	Cytophagales	Flammeovirgaceae	Reichenbachiella	0	0.494856	0.0937736	0.234076	0.281299	0	0.143775
Bacteria	Proteobacteria	Alphaproteobacteria	Rhodospirillales	Family_Rhodospirillales	Reyranella	0.00341959	0.0674698	0.0485985	0.0803045	0.191987	0.0310266	0.0782413
Bacteria	Proteobacteria	Gammaproteobacteria	Chromatiales	Chromatiaceae	Rheinheimera	7.2102	4.44769	0.613518	0.115199	0.304242	0	1.78259
Bacteria	Proteobacteria	Gammaproteobacteria	Pseudomonadales	Pseudomonadaceae	Rhizobacter	0	0.0107553	0.0189169	0.267432	0.0536015	0.0369722	0.00400197
Bacteria	Proteobacteria	Alphaproteobacteria	Rhizobiales	Rhizobiaceae	Rhizobium	3.46263	6.60079	8.29978	5.58238	9.20785	14.3496	10.169
Bacteria	Proteobacteria	Gammaproteobacteria	Xanthomonadales	Xanthomonadaceae	Rhodanobacter	0	0	0.00198236	0	0	0.00640205	0
Bacteria	Proteobacteria	Alphaproteobacteria	Rhizobiales	Hyphomicrobiaceae	Rhodomicrobium	0.00625575	0.136636	0.0468157	0.191641	0.180212	0	0.0960856
Bacteria	Proteobacteria	Alphaproteobacteria	Rhizobiales	Hyphomicrobiaceae	Rhodoplanes	0.000893679	0.273146	0.00313205	0.0740408	0.0466282	0.0271807	0.0652576
Bacteria	Proteobacteria	Alphaproteobacteria	Rhizobiales	Bradyrhizobiaceae	Rhodopseudomonas	0	0	0.0101334	0.00670228	0.549123	0.0418334	0.0274513
Bacteria	Verrucomicrobia	Verrucomicrobiae	Verrucomicrobiales	Verrucomicrobiaceae	Roseimicrobium	0	0	0.00411541	0.0102869	0.00848723	0.0159736	0.195235
Bacteria	Proteobacteria	Gammaproteobacteria	Enterobacteriales	Enterobacteriaceae	Serratia	4.44334	1.13591	0.96038	0.986517	0.0503262	2.17048	0.225673
Bacteria	Proteobacteria	Gammaproteobacteria	Alteromonadales	Shewanellaceae	Shewanella	0	0	0.500867	0	0	0	0
Bacteria	Proteobacteria	Alphaproteobacteria	Rhizobiales	Rhizobiaceae	Shinella	0.133604	0.6345	0.248623	0.751439	3.42107	0.0312402	0.403108
Bacteria	Firmicutes	Bacilli	Bacillales	Planococcaceae	Solibacillus	0.0141058	0.00797294	0	0.176222	0	0	0.000788469
Bacteria	Bacteroidetes	Sphingobacteriia	Sphingobacteriales	Sphingobacteriaceae	Sphingobacterium	0.0141512	0	0	0.000761557	0.00448833	0	0.00741821
Bacteria	Proteobacteria	Alphaproteobacteria	Sphingomonadales	Sphingomonadaceae	Sphingobium	0.129309	2.2036	2.97693	0.712445	3.7998	1.73197	1.46955
Bacteria	Proteobacteria	Alphaproteobacteria	Sphingomonadales	Sphingomonadaceae	Sphingomonas	0.0603521	1.25755	1.27639	1.81405	1.38842	1.95496	1.10651
Bacteria	Proteobacteria	Alphaproteobacteria	Sphingomonadales	Sphingomonadaceae	Sphingopyxis	0.133937	0.888897	0.406697	0.680833	0.437803	0.314786	1.09375
Bacteria	Spirochaetes	Spirochaetia	Spirochaetales	Spirochaetaceae	Spirochaeta	0	0.0165999	0.00532448	0.0917554	0.00678547	0	0.00674469
Bacteria	Firmicutes	Bacilli	Bacillales	Staphylococcaceae	Staphylococcus	0.0850245	0.213118	0.000685902	0.273907	0.00408942	0.178781	0
Bacteria	Proteobacteria	Gammaproteobacteria	Xanthomonadales	Xanthomonadaceae	Stenotrophomonas	0.193061	0.0608235	0.378068	0.156552	0.241311	0.106655	0.176603
Bacteria	Proteobacteria	Gammaproteobacteria	Xanthomonadales	Sinobacteraceae	Steroidobacter	0	2.46876	0.458067	7.31008	1.96245	1.828	2.52374
Bacteria	Actinobacteria	Actinobacteria	Actinomycetales	Streptomycetaceae	Streptomyces	3.10221	3.46709	6.51647	12.3411	3.49126	5.63474	10.0611
Bacteria	Proteobacteria	Gammaproteobacteria	Xanthomonadales	Xanthomonadaceae	Tahibacter	0	0.104789	0.0583017	0.137488	0.047659	0.00352193	0.00303051
Bacteria	Bacteroidetes	Sphingobacteriia	Sphingobacteriales	Chitinophagaceae	Taibaiella	0	0.0152957	0.546195	0.0185908	0.0786067	0.414414	0.407839
Bacteria	Verrucomicrobia	Spartobacteria	Order_Spartobacteria	Family_Spartobacteria	Terrimicrobium	0	0.320138	0.20415	0.0756538	0.128037	0.112986	0.029402
Bacteria	Bacteroidetes	Sphingobacteriia	Sphingobacteriales	Chitinophagaceae	Terrimonas	0	0	0	0.119214	0	0.0165629	0.184415
Bacteria	Proteobacteria	Alphaproteobacteria	Rhodospirillales	Rhodospirillaceae	Thalassospira	0.395722	0	0.00377929	0	0	0	0
Bacteria	Proteobacteria	Betaproteobacteria	Rhodocyclales	Rhodocyclaceae	Uliginosibacterium	0	0	0.00272574	0.0110391	0.113153	0	0.00227806
Bacteria	Proteobacteria	Alphaproteobacteria	Rhodospirillales	Acetobacteraceae	Unclassified Acetobacteraceae	0	0.440078	0	0	0	0	0
Bacteria	Actinobacteria	Actinobacteria	Actinomycetales	Unclassified Actinomycetales	Unclassified Actinomycetales	0	0.147844	0.0020008	0.183675	0.00496971	0	0.00137374
Bacteria	Proteobacteria	Betaproteobacteria	Burkholderiales	Alcaligenaceae	Unclassified Alcaligenaceae	0	0	0	0	0	0	0.327749
Bacteria	Proteobacteria	Alphaproteobacteria	Unclassified Alphaproteobacteria	Unclassified Alphaproteobacteria	Unclassified Alphaproteobacteria	0	0.00114051	0	0.116668	0.0120412	0.0232577	0.00525646
Bacteria	Proteobacteria	Alphaproteobacteria	Rhizobiales	Brucellaceae	Unclassified Brucellaceae	0.0270229	0.00297424	0.367877	0	0	0.00415058	0.000501178
Bacteria	Proteobacteria	Gammaproteobacteria	Chromatiales	Unclassified Chromatiales	Unclassified Chromatiales	0	0.383077	0.00720371	0.00153566	0.0960521	0	0
Bacteria	Proteobacteria	Betaproteobacteria	Burkholderiales	Comamonadaceae	Unclassified Comamonadaceae	0	0	0.00438487	0.380952	0	0	0
Bacteria	Bacteroidetes	Cytophagia	Cytophagales	Unclassified Cytophagales	Unclassified Cytophagales	0	0.648647	0	0.17575	0.285076	0	0.185454
Bacteria	Proteobacteria	Gammaproteobacteria	Enterobacteriales	Enterobacteriaceae	Unclassified Enterobacteriaceae	0.034658	0.166388	0.302303	0.219508	0.64643	7.47139	0.38427
Bacteria	Bacteroidetes	Flavobacteriia	Flavobacteriales	Flavobacteriaceae	Unclassified Flavobacteriaceae	0	0	0	0	0.148394	0	0
Bacteria	Proteobacteria	Gammaproteobacteria	Unclassified Gammaproteobacteria	Unclassified Gammaproteobacteria	Unclassified Gammaproteobacteria	0	0.147359	0.00580151	0.339438	0.0977621	0.437593	0.142258
Bacteria	Actinobacteria	Actinobacteria	Actinomycetales	Geodermatophilaceae	Unclassified Geodermatophilaceae	0.396996	0	0	0	0	0	0
Bacteria	Proteobacteria	Alphaproteobacteria	Rhizobiales	Hyphomicrobiaceae	Unclassified Hyphomicrobiaceae	0	0.210721	0.183823	1.51986	0.401359	0.895329	1.25977
Bacteria	Proteobacteria	Alphaproteobacteria	Rhizobiales	Methylocystaceae	Unclassified Methylocystaceae	0.169958	0.356176	0.0539299	0.0646971	0.588351	0.038076	0.0282187
Bacteria	Actinobacteria	Actinobacteria	Actinomycetales	Micromonosporaceae	Unclassified Micromonosporaceae	0	0.316465	0.161583	0.0049349	0.0480911	0.0102989	0.00830153
Bacteria	Proteobacteria	Deltaproteobacteria	Myxococcales	Unclassified Myxococcales	Unclassified Myxococcales	0	0	0	0.076369	0.0163695	0.0292909	0.0539926
Bacteria	Proteobacteria	Unclassified Proteobacteria	Unclassified Proteobacteria	Unclassified Proteobacteria	Unclassified Proteobacteria	0	0	0	0	0	0	0.131174
Bacteria	Proteobacteria	Alphaproteobacteria	Rhizobiales	Unclassified Rhizobiales	Unclassified Rhizobiales	0.0397291	1.28627	0.099534	0.743735	0.587361	0.22456	0.292815
Bacteria	Proteobacteria	Alphaproteobacteria	Rhodospirillales	Unclassified Rhodospirillales	Unclassified Rhodospirillales	0	0	0	0	0	0.161519	0
Bacteria	Proteobacteria	Gammaproteobacteria	Xanthomonadales	Sinobacteraceae	Unclassified Sinobacteraceae	0	0.00548739	0	0.129859	0	0	0.137287
Bacteria	Verrucomicrobia	Verrucomicrobiae	Verrucomicrobiales	Verrucomicrobiaceae	Unclassified Verrucomicrobiaceae	0	0.00199902	0.0806975	0.0252395	0.069429	0.0595108	0.0324143
Bacteria	Proteobacteria	Betaproteobacteria	Burkholderiales	Comamonadaceae	Variovorax	0.0661322	0.134652	1.54851	0.925312	1.81764	1.09242	0.899625
Bacteria	Verrucomicrobia	Verrucomicrobiae	Verrucomicrobiales	Verrucomicrobiaceae	Verrucomicrobium	0	0.451872	0.0191241	0.0432724	0.117072	0.80564	1.4619
Bacteria	Proteobacteria	Gammaproteobacteria	Vibrionales	Vibrionaceae	Vibrio	3.42843	0	0	0	0	0	0
Bacteria	Proteobacteria	Gammaproteobacteria	Xanthomonadales	Xanthomonadaceae	Xanthomonas	0	0	0.393382	0	0.0542223	0	0.00870282
Bacteria	Proteobacteria	Betaproteobacteria	Burkholderiales	Comamonadaceae	Xenophilus	0	0	0.131196	0	0	0.00552096	0.031276
Bacteria	Proteobacteria	Gammaproteobacteria	Enterobacteriales	Enterobacteriaceae	Yersinia	0.0517159	0	0	0	0	0	0
Bacteria	Proteobacteria	Gammaproteobacteria	Enterobacteriales	Enterobacteriaceae	Yokenella	0.620229	0	0	0.00921394	0	0	0
	genera representing ≥ 1% of all sequences are marked in yellow

## Sheet: Rel. Abun. (Plants-Islands)
						Tenerife		La Palma		La Gomera
Kingdom	Phylum	Class	Order	Family	Genus	Mother plants	Suckers	Mother plants	Suckers	Mother plants	Suckers
Bacteria	Proteobacteria	Betaproteobacteria	Burkholderiales	Alcaligenaceae	Achromobacter	0.386185	0.0676327	0.199424	0.195249	0.263917	0.173622
Bacteria	Proteobacteria	Alphaproteobacteria	Rhodospirillales	Acetobacteraceae	Acidiphilium	0.00141597	0	0	0.00508782	0	0
Bacteria	Acidobacteria	Acidobacteria_Gp1	Order_Gp1	Family_Gp1	Acidobacterium	0	0	0	0	0	0
Bacteria	Proteobacteria	Alphaproteobacteria	Rhodospirillales	Acetobacteraceae	Acidocella	0.00299188	0	0	0.00885552	0	0
Bacteria	Proteobacteria	Betaproteobacteria	Burkholderiales	Comamonadaceae	Acidovorax	0.0563209	0.525961	0	0.0335711	0.0249606	0.094629
Bacteria	Proteobacteria	Gammaproteobacteria	Pseudomonadales	Moraxellaceae	Acinetobacter	0.140051	0.0959055	0.00661399	0.101503	0.11844	1.06561
Bacteria	Actinobacteria	Actinobacteria	Actinomycetales	Thermomonosporaceae	Actinomadura	0	0	0.026874	0.0046648	0.12147	0.318288
Bacteria	Actinobacteria	Actinobacteria	Actinomycetales	Pseudonocardiaceae	Actinophytocola	0.95757	0.0451237	10.293	7.80672	3.68705	1.29723
Bacteria	Proteobacteria	Gammaproteobacteria	Aeromonadales	Aeromonadaceae	Aeromonas	0.677444	1.23623	1.47515	1.6757	0.0886331	0.0155654
Bacteria	Proteobacteria	Betaproteobacteria	Burkholderiales	Alcaligenaceae	Alcaligenes	0.149739	0	0.00115865	0	0	0
Bacteria	Proteobacteria	Alphaproteobacteria	Sphingomonadales	Erythrobacteraceae	Altererythrobacter	0.0580303	0.0086449	0.107728	0.0738408	0.0428115	0
Bacteria	Actinobacteria	Actinobacteria	Actinomycetales	Pseudonocardiaceae	Amycolatopsis	0.216334	0.0150274	0.120943	0.00237401	0.0162352	0.0323687
Bacteria	Proteobacteria	Alphaproteobacteria	Rhizobiales	Xanthobacteraceae	Ancylobacter	0.0229434	0.0362858	0.0265938	0.0731657	0.00260195	0
Bacteria	Proteobacteria	Betaproteobacteria	Burkholderiales	Burkholderiales_incertae_sedis	Aquabacterium	0.227968	0	0	0	0	0
Bacteria	Actinobacteria	Actinobacteria	Actinomycetales	Micrococcaceae	Arthrobacter	0.0319373	0.0948669	0.230103	0.0182296	0.0133846	0.0065777
Bacteria	Proteobacteria	Alphaproteobacteria	Rhodospirillales	Rhodospirillaceae	Azospirillum	0.0269034	0.301633	0.103699	0.0219497	0.0263064	0.00522022
Bacteria	Firmicutes	Bacilli	Bacillales	Bacillaceae_1	Bacillus	0.548962	0.281214	0.263461	0.817821	0.163861	0.666514
Bacteria	Proteobacteria	Alphaproteobacteria	Rhizobiales	Beijerinckiaceae	Beijerinckia	0.0638663	0.00487753	0.166315	0.0106167	0.340686	0.0393965
Bacteria	Proteobacteria	Alphaproteobacteria	Rhizobiales	Bradyrhizobiaceae	Bosea	0.147021	0.0372344	0.708331	0.187993	0.206979	0.483779
Bacteria	Proteobacteria	Alphaproteobacteria	Rhizobiales	Bradyrhizobiaceae	Bradyrhizobium	1.00486	0.130608	1.79085	0.489296	3.02274	0.10641
Bacteria	Actinobacteria	Actinobacteria	Actinomycetales	Brevibacteriaceae	Brevibacterium	0.00111859	0	0.00612045	0	0.0197628	0.0012725
Bacteria	Proteobacteria	Alphaproteobacteria	Caulobacterales	Caulobacteraceae	Brevundimonas	0.00882683	0.160777	0.0187694	0.0115241	0.00165579	0.0264742
Bacteria	Proteobacteria	Betaproteobacteria	Burkholderiales	Burkholderiaceae	Burkholderia	0.0355064	0.00538637	0.186253	0	0	0
Bacteria	Proteobacteria	Gammaproteobacteria	Enterobacteriales	Enterobacteriaceae	Buttiauxella	0.805668	2.58217	0.600998	3.73657	0.0816783	0.162734
Bacteria	Firmicutes	Clostridia	Clostridiales	Ruminococcaceae	Butyricicoccus	0.0733331	0	0	0	0.185249	0.00124847
Bacteria	Proteobacteria	Betaproteobacteria	Burkholderiales	Comamonadaceae	Caldimonas	0.00156783	0.136767	0.0105643	0	0.00283849	0
Bacteria	Candidatus_Saccharibacteria	Candidatus_Saccharibacteria	Candidatus_Saccharibacteria	Candidatus_Saccharibacteria	Candidatus_Saccharibacteria	0.0354944	0.00946158	1.50343	0.0979334	0.0348846	0.00192324
Bacteria	Firmicutes	Bacilli	Lactobacillales	Carnobacteriaceae	Carnobacterium	0.367524	0.444917	0.0089231	0.0102422	0.156237	0.359085
Bacteria	Proteobacteria	Alphaproteobacteria	Caulobacterales	Caulobacteraceae	Caulobacter	0.101196	0.282847	0.376438	0.159609	0.202715	0.208806
Bacteria	Proteobacteria	Gammaproteobacteria	Enterobacteriales	Enterobacteriaceae	Cedecea	0	0	0.038581	0.71404	0	0
Bacteria	Proteobacteria	Gammaproteobacteria	Pseudomonadales	Pseudomonadaceae	Cellvibrio	1.49721	1.8434	0.144935	1.93622	0.0606177	1.37457
Bacteria	Proteobacteria	Gammaproteobacteria	Xanthomonadales	Xanthomonadaceae	Chiayiivirga	0.00268461	0	0.0207579	0	0.133349	0
Bacteria	Bacteroidetes	Sphingobacteriia	Sphingobacteriales	Chitinophagaceae	Chitinophaga	0.953503	0.168227	0.613374	0.238366	5.63112	2.00964
Bacteria	Bacteroidetes	Flavobacteriia	Flavobacteriales	Flavobacteriaceae	Chryseobacterium	0.0307294	2.02834	0.824657	0.0061109	0.611261	0.158721
Bacteria	Proteobacteria	Gammaproteobacteria	Enterobacteriales	Enterobacteriaceae	Citrobacter	0.173633	0	0	0.790176	0.0240775	0
Bacteria	Proteobacteria	Betaproteobacteria	Burkholderiales	Comamonadaceae	Comamonas	0	0	0	0.140551	0	0
Bacteria	Bacteroidetes	Flavobacteriia	Flavobacteriales	Flavobacteriaceae	Confluentibacter	0.271287	0	0.00100713	0.00819456	0.0050103	0
Bacteria	Proteobacteria	Gammaproteobacteria	Legionellales	Coxiellaceae	Coxiella	0.0134517	0	0.192625	0	0	0
Bacteria	Actinobacteria	Actinobacteria	Actinomycetales	Microbacteriaceae	Curtobacterium	0	0	0	0.282898	0	0
Bacteria	Proteobacteria	Betaproteobacteria	Burkholderiales	Comamonadaceae	Curvibacter	0.083527	0.0878774	0.243135	0.0634011	0.222015	0.0368163
Bacteria	Proteobacteria	Betaproteobacteria	Burkholderiales	Comamonadaceae	Delftia	0.182537	0.496378	0.022168	0.00098563	0.562886	0.345438
Bacteria	Proteobacteria	Alphaproteobacteria	Rhizobiales	Hyphomicrobiaceae	Devosia	0.531929	0.517084	0.883794	0.573206	0.834686	0.389758
Bacteria	Proteobacteria	Gammaproteobacteria	Xanthomonadales	Xanthomonadaceae	Dokdonella	0.0503621	0.00506894	0.0249922	0.00974268	0.208032	0.00304497
Bacteria	Proteobacteria	Alphaproteobacteria	Rhodospirillales	Rhodospirillaceae	Dongia	0.0159796	0.0147212	0.141526	0.0422071	0.148393	0.00201898
Bacteria	Bacteroidetes	Cytophagia	Cytophagales	Cytophagaceae	Dyadobacter	0.428706	0.233961	0.500384	0.287581	0.460506	0.843258
Bacteria	Proteobacteria	Gammaproteobacteria	Xanthomonadales	Xanthomonadaceae	Dyella	0.0892633	0	0	0	0.0753342	0.0634094
Bacteria	Bacteroidetes	Cytophagia	Cytophagales	Cytophagaceae	Emticicia	0.00960055	0.0492791	0.0362159	0.0196683	0.00656677	0.0206635
Bacteria	Proteobacteria	Alphaproteobacteria	Rhizobiales	Rhizobiaceae	Ensifer	0.0191292	0.0639066	0.0163342	0.0164006	0.0015336	0.016154
Bacteria	Proteobacteria	Gammaproteobacteria	Enterobacteriales	Enterobacteriaceae	Enterobacter	1.44529	0.438151	1.07946	12.3013	3.02656	4.72647
Bacteria	Proteobacteria	Gammaproteobacteria	Enterobacteriales	Enterobacteriaceae	Erwinia	1.9673	0.449865	0.257378	0.351551	0.0164547	7.51497
Bacteria	Proteobacteria	Gammaproteobacteria	Enterobacteriales	Enterobacteriaceae	Escherichia/Shigella	0.127666	0.469347	0.0065289	0.380454	0.215045	0.209419
Bacteria	Bacteroidetes	Sphingobacteriia	Sphingobacteriales	Chitinophagaceae	Filimonas	0.00176996	0	0	0.00936521	0.166357	0
Bacteria	Bacteroidetes	Sphingobacteriia	Sphingobacteriales	Chitinophagaceae	Flavitalea	0	0	0	0	1.14127	0
Bacteria	Bacteroidetes	Flavobacteriia	Flavobacteriales	Flavobacteriaceae	Flavobacterium	1.40862	5.74389	0.871669	1.51775	0.477479	1.41646
Bacteria	Bacteroidetes	Flavobacteriia	Flavobacteriales	Cryomorphaceae	Fluviicola	0.0118616	0.000878415	0	0.163013	0	0
Bacteria	Bacteroidetes	Flavobacteriia	Flavobacteriales	Flavobacteriaceae	Gaetbulibacter	0.0276412	0.126527	0	0	0	0.00286129
Bacteria	Proteobacteria	Betaproteobacteria	Rhodocyclales	Rhodocyclaceae	Georgfuchsia	0.568611	0.763067	0.844538	0.270447	0.519081	0.269933
Bacteria	Actinobacteria	Actinobacteria	Actinomycetales	Glycomycetaceae	Glycomyces	0.0719345	0.0192794	0.271591	0.251612	0.541423	1.11713
Bacteria	Acidobacteria	Acidobacteria_Gp3	Order_Gp3	Family_Gp3	Gp3	0.00219496	0.00354826	0.0119311	0	0.10385	0.00967568
Bacteria	Acidobacteria	Acidobacteria_Gp6	Order_Gp6	Family_Gp6	Gp6	0.0891989	0.0194317	0.0439662	0.0159921	0.0346168	0.0177908
Bacteria	Proteobacteria	Gammaproteobacteria	Oceanospirillales	Halomonadaceae	Halomonas	0.00219529	0.00826687	0	0	0	0
Bacteria	Proteobacteria	Betaproteobacteria	Burkholderiales	Oxalobacteraceae	Herbaspirillum	0.230962	0.3765	0.455654	0.0206423	0.0316449	0
Bacteria	Proteobacteria	Betaproteobacteria	Burkholderiales	Oxalobacteraceae	Herminiimonas	0.00672585	0	0	0	0	0
Bacteria	Proteobacteria	Betaproteobacteria	Burkholderiales	Comamonadaceae	Hydrogenophaga	0.0489406	0.00326268	0.0199244	0.0399304	0.0102648	0.157146
Bacteria	Proteobacteria	Betaproteobacteria	Burkholderiales	Comamonadaceae	Hylemonella	0.379277	0.0328172	0.125869	0.260732	0.00789938	0.684564
Bacteria	Proteobacteria	Alphaproteobacteria	Rhizobiales	Hyphomicrobiaceae	Hyphomicrobium	0.10409	0.0870138	0.0318462	0.032033	0.0245287	0
Bacteria	Actinobacteria	Actinobacteria	Acidimicrobiales	Acidimicrobiaceae	Ilumatobacter	0.024748	0	0.0724478	0.00103488	0.0278249	0.00967568
Bacteria	Proteobacteria	Alphaproteobacteria	Rhodospirillales	Rhodospirillaceae	Inquilinus	0.0170849	0	0.0120741	0.00351134	0.260479	0.0711446
Bacteria	Proteobacteria	Gammaproteobacteria	Enterobacteriales	Enterobacteriaceae	Klebsiella	0.336216	1.52812	0.0105643	0.3342	0.0532378	0.0136937
Bacteria	Proteobacteria	Gammaproteobacteria	Enterobacteriales	Enterobacteriaceae	Kluyvera	0.0540496	3.60805	0.0197288	0.069597	0.0546288	0.0720536
Bacteria	Proteobacteria	Deltaproteobacteria	Myxococcales	Kofleriaceae	Kofleria	0	0	0	0	1.30304	0
Bacteria	Proteobacteria	Gammaproteobacteria	Enterobacteriales	Enterobacteriaceae	Kosakonia	0	0.0038017	0	0.117223	0.18415	0.00639343
Bacteria	Actinobacteria	Actinobacteria	Actinomycetales	Micromonosporaceae	Krasilnikovia	0.0143179	0	0.236967	0.0399128	0.00924054	0
Bacteria	Actinobacteria	Actinobacteria	Actinomycetales	Nocardioidaceae	Kribbella	0.0371069	0.0109201	0.0333164	0.0206442	0.109014	0.188879
Bacteria	Proteobacteria	Alphaproteobacteria	Rhizobiales	Xanthobacteraceae	Labrys	0.0649842	0.061756	0.0750205	0.00853772	5.05604	0.561303
Bacteria	Bacteroidetes	Cytophagia	Cytophagales	Cytophagaceae	Lacihabitans	0.0926649	0.410082	0.129452	0.0412586	0.0191537	0.0349842
Bacteria	Actinobacteria	Actinobacteria	Actinomycetales	Microbacteriaceae	Leifsonia	0	0	0	0	0	0.0066806
Bacteria	Chloroflexi	Caldilineae	Caldilineales	Caldilineaceae	Litorilinea	0	0.11659	0	0	0	0
Bacteria	Verrucomicrobia	Verrucomicrobiae	Verrucomicrobiales	Verrucomicrobiaceae	Luteolibacter	0.171896	0.249683	0.526225	0.208371	0.272806	0.387389
Bacteria	Proteobacteria	Gammaproteobacteria	Xanthomonadales	Xanthomonadaceae	Lysobacter	0.011857	0	0.0166868	0.00849613	0	0.166983
Bacteria	Bacteroidetes	Cytophagia	Cytophagales	Flammeovirgaceae	Marinoscillum	0	0	0	0.00591378	0.231256	0
Bacteria	Proteobacteria	Betaproteobacteria	Burkholderiales	Oxalobacteraceae	Massilia	0.0357933	0.210032	0	0	0.14027	0
Bacteria	Proteobacteria	Alphaproteobacteria	Rhizobiales	Phyllobacteriaceae	Mesorhizobium	0.291737	0.197943	0.54234	0.062275	1.64752	0.870069
Bacteria	Proteobacteria	Betaproteobacteria	Methylophilales	Methylophilaceae	Methylobacillus	0.0046019	0.00177691	0.127979	0.160536	0.00876016	0.00769296
Bacteria	Proteobacteria	Betaproteobacteria	Methylophilales	Methylophilaceae	Methylophilus	0.490801	0.605622	0.812774	0.284706	0.0852763	0.574176
Bacteria	Proteobacteria	Betaproteobacteria	Methylophilales	Methylophilaceae	Methylovorus	0	0.261164	0	0	0	0
Bacteria	Actinobacteria	Actinobacteria	Actinomycetales	Micrococcaceae	Micrococcus	0.236657	0.00703647	0.000809433	0.00544687	0.0649612	0.00302847
Bacteria	Proteobacteria	Betaproteobacteria	Neisseriales	Neisseriaceae	Microvirgula	0	0	0	0.595681	0	0
Bacteria	Bacteroidetes	Sphingobacteriia	Sphingobacteriales	Sphingobacteriaceae	Mucilaginibacter	0.485015	0.312439	2.35542	1.00752	1.15969	0.297296
Bacteria	Actinobacteria	Actinobacteria	Actinomycetales	Mycobacteriaceae	Mycobacterium	0.0182043	0.022045	0.203058	0.0790447	0.303267	0.0209465
Bacteria	Proteobacteria	Alphaproteobacteria	Rhizobiales	Rhizobiaceae	Neorhizobium	0.235604	0.390177	0.299358	0.37361	1.12439	0.253255
Bacteria	Bacteroidetes	Sphingobacteriia	Sphingobacteriales	Chitinophagaceae	Niabella	0.264058	0.00420113	0.0438911	0.0510368	0.344842	0.232811
Bacteria	Bacteroidetes	Sphingobacteriia	Sphingobacteriales	Chitinophagaceae	Niastella	0.896673	0.110436	3.17926	2.71954	1.15844	0.0834325
Bacteria	Actinobacteria	Actinobacteria	Actinomycetales	Nocardioidaceae	Nocardioides	0.224826	0	0.0916242	0.117141	0.199275	0.0757602
Bacteria	Proteobacteria	Betaproteobacteria	Burkholderiales	Oxalobacteraceae	Noviherbaspirillum	0.294576	0.231769	0.467996	0.763463	0.114699	0.665381
Bacteria	Proteobacteria	Alphaproteobacteria	Sphingomonadales	Sphingomonadaceae	Novosphingobium	0.0682057	0.0152352	0.49885	0.0976467	0.589389	0.358903
Bacteria	Bacteroidetes	Cytophagia	Cytophagales	Cytophagaceae	Ohtaekwangia	3.51296	0.0267843	3.26094	1.54392	1.64626	0.309292
Bacteria	Bacteroidetes	Sphingobacteriia	Sphingobacteriales	Sphingobacteriaceae	Olivibacter	0.0952901	0.040953	0.013626	0	0.083744	1.52231
Bacteria	Proteobacteria	Betaproteobacteria	Burkholderiales	Oxalobacteraceae	Oxalicibacterium	0.638474	0.199704	0.211363	0.0320452	0.132281	0.213479
Bacteria	Firmicutes	Bacilli	Bacillales	Paenibacillaceae_1	Paenibacillus	0.712164	0.221544	0.184259	0.968191	0.0354643	0.153222
Bacteria	Proteobacteria	Gammaproteobacteria	Enterobacteriales	Enterobacteriaceae	Pantoea	0.539271	0.913413	0.115865	0.0785481	1.58473	0.906816
Bacteria	Proteobacteria	Gammaproteobacteria	Enterobacteriales	Enterobacteriaceae	Pectobacterium	0.00724813	2.15255	0	0	0	0
Bacteria	Bacteroidetes	Sphingobacteriia	Sphingobacteriales	Sphingobacteriaceae	Pedobacter	1.83905	2.32565	2.78864	0.64629	5.11166	2.30396
Bacteria	Proteobacteria	Alphaproteobacteria	Rhizobiales	Hyphomicrobiaceae	Pedomicrobium	0.0984651	0.0107179	0.29454	0.0734768	0.0408951	0
Bacteria	Proteobacteria	Betaproteobacteria	Burkholderiales	Comamonadaceae	Pelomonas	0.0792415	0.086409	0	0	0.14987	0.0580786
Bacteria	Proteobacteria	Deltaproteobacteria	Myxococcales	Phaselicystidaceae	Phaselicystis	0.0149751	0.320756	0.00615213	0.0199681	0.129736	0.0049939
Bacteria	Proteobacteria	Alphaproteobacteria	Rhizobiales	Phyllobacteriaceae	Phyllobacterium	0	0.00587396	0	0	0	0
Bacteria	Planctomycetes	Planctomycetia	Planctomycetales	Planctomycetaceae	Pirellula	0.0484708	0.0137641	0.0748346	0.0192065	0.0645126	0.0134211
Bacteria	Planctomycetes	Planctomycetia	Planctomycetales	Planctomycetaceae	Planctomyces	0.0387392	0.0038017	0.0157777	0.00129359	0.0521735	0.0400022
Bacteria	Firmicutes	Bacilli	Bacillales	Planococcaceae	Planococcus	0.0125979	0.010971	0	0.00348507	0	0
Bacteria	Proteobacteria	Gammaproteobacteria	Xanthomonadales	Sinobacteraceae	Povalibacter	0.062035	0.0048865	0.314636	0.0581627	0.946126	0
Bacteria	Actinobacteria	Actinobacteria	Actinomycetales	Propionibacteriaceae	Propionibacterium	0.0467398	0.0686134	0.00136314	0	0.0022268	0.0950077
Bacteria	Proteobacteria	Betaproteobacteria	Burkholderiales	Comamonadaceae	Pseudacidovorax	0	0	0	0.0955296	0.116314	0.0297873
Bacteria	Proteobacteria	Alphaproteobacteria	Rhizobiales	Xanthobacteraceae	Pseudolabrys	0.0733265	0.205523	0.158985	0.0651739	0.0751892	0.0076119
Bacteria	Proteobacteria	Gammaproteobacteria	Pseudomonadales	Pseudomonadaceae	Pseudomonas	37.116	40.9797	10.6165	27.3077	11.0506	24.4375
Bacteria	Actinobacteria	Actinobacteria	Actinomycetales	Pseudonocardiaceae	Pseudonocardia	0.0153434	0	0.0526694	0.335905	0.207073	0.300002
Bacteria	Proteobacteria	Betaproteobacteria	Burkholderiales	Comamonadaceae	Pseudorhodoferax	0.077558	0.000627439	1.22327	0.0675169	0.254394	0.0377915
Bacteria	Bacteroidetes	Sphingobacteriia	Sphingobacteriales	Sphingobacteriaceae	Pseudosphingobacterium	0.0194581	0.319895	0.0133268	0	0.188301	0.271364
Bacteria	Proteobacteria	Gammaproteobacteria	Xanthomonadales	Xanthomonadaceae	Pseudoxanthomonas	1.4449	0.0219422	1.15478	0.372423	0.66264	0.610403
Bacteria	Firmicutes	Bacilli	Bacillales	Bacillaceae	Psychrobacillus	0.147341	0.0532258	0.0182774	0.0510379	0	0
Bacteria	Proteobacteria	Gammaproteobacteria	Enterobacteriales	Enterobacteriaceae	Raoultella	0.0193029	0.690181	0.383802	0.0116002	0	0
Bacteria	Bacteroidetes	Cytophagia	Cytophagales	Flammeovirgaceae	Reichenbachiella	0.363939	0.0527432	0.420004	0.0953708	0.124342	0.00561814
Bacteria	Proteobacteria	Alphaproteobacteria	Rhodospirillales	Family_Rhodospirillales	Reyranella	0.0530223	0.0299432	0.141355	0.130937	0.0772621	0.0268685
Bacteria	Proteobacteria	Gammaproteobacteria	Chromatiales	Chromatiaceae	Rheinheimera	3.28915	4.63039	0.167286	0.252156	0.695951	1.00931
Bacteria	Proteobacteria	Gammaproteobacteria	Pseudomonadales	Pseudomonadaceae	Rhizobacter	0.0211944	0	0.308568	0.0124661	0.0393376	0.00137374
Bacteria	Proteobacteria	Alphaproteobacteria	Rhizobiales	Rhizobiaceae	Rhizobium	8.09393	4.45696	11.4569	3.3333	9.84908	15.6951
Bacteria	Proteobacteria	Gammaproteobacteria	Xanthomonadales	Xanthomonadaceae	Rhodanobacter	0.00141597	0	0	0	0.00640205	0
Bacteria	Proteobacteria	Alphaproteobacteria	Rhizobiales	Hyphomicrobiaceae	Rhodomicrobium	0.0900198	0.042036	0.225437	0.146417	0.0662518	0.0224725
Bacteria	Proteobacteria	Alphaproteobacteria	Rhizobiales	Hyphomicrobiaceae	Rhodoplanes	0.163879	0.0317678	0.0769361	0.0437329	0.0732282	0.0140937
Bacteria	Proteobacteria	Alphaproteobacteria	Rhizobiales	Bradyrhizobiaceae	Rhodopseudomonas	0.00723814	0	0.549123	0.00670228	0.0665396	0
Bacteria	Verrucomicrobia	Verrucomicrobiae	Verrucomicrobiales	Verrucomicrobiaceae	Roseimicrobium	0	0.00274361	0.00407766	0.0146965	0.163032	0.0318361
Bacteria	Proteobacteria	Gammaproteobacteria	Enterobacteriales	Enterobacteriaceae	Serratia	2.11024	2.09398	0.0385238	0.998319	0.248677	2.36101
Bacteria	Proteobacteria	Gammaproteobacteria	Alteromonadales	Shewanellaceae	Shewanella	0.357762	0	0	0	0	0
Bacteria	Proteobacteria	Alphaproteobacteria	Rhizobiales	Rhizobiaceae	Shinella	0.412953	0.283488	0.55044	3.62207	0.277021	0.130019
Bacteria	Firmicutes	Bacilli	Bacillales	Planococcaceae	Solibacillus	0.014763	0	0.0996858	0.0765362	0.000709622	0
Bacteria	Bacteroidetes	Sphingobacteriia	Sphingobacteriales	Sphingobacteriaceae	Sphingobacterium	0.00532071	0.00352473	0.00524989	0	0	0.00741821
Bacteria	Proteobacteria	Alphaproteobacteria	Sphingomonadales	Sphingomonadaceae	Sphingobium	1.59694	2.04079	3.24056	1.27169	2.0075	1.1634
Bacteria	Proteobacteria	Alphaproteobacteria	Sphingomonadales	Sphingomonadaceae	Sphingomonas	1.24289	0.565463	2.50764	0.694833	2.39605	0.616411
Bacteria	Proteobacteria	Alphaproteobacteria	Sphingomonadales	Sphingomonadaceae	Sphingopyxis	0.796115	0.20105	0.89853	0.220107	0.458005	0.93462
Bacteria	Spirochaetes	Spirochaetia	Spirochaetales	Spirochaetaceae	Spirochaeta	0.00735112	0.00775524	0.0968672	0.0016737	0.00607022	0
Bacteria	Firmicutes	Bacilli	Bacillales	Staphylococcaceae	Staphylococcus	0.206886	0.000457268	0.00408942	0.273907	0	0.198646
Bacteria	Proteobacteria	Gammaproteobacteria	Xanthomonadales	Xanthomonadaceae	Stenotrophomonas	0.322381	0.107542	0.262484	0.135379	0.122907	0.158544
Bacteria	Proteobacteria	Gammaproteobacteria	Xanthomonadales	Sinobacteraceae	Steroidobacter	1.78108	0.288877	7.76685	1.50568	3.96675	0.147351
Bacteria	Actinobacteria	Actinobacteria	Actinomycetales	Streptomycetaceae	Streptomyces	4.8776	3.9646	7.34057	8.49179	9.78888	5.44539
Bacteria	Proteobacteria	Gammaproteobacteria	Xanthomonadales	Xanthomonadaceae	Tahibacter	0.0428016	0.0687791	0.141833	0.0433141	0.00501302	0.00137374
Bacteria	Bacteroidetes	Sphingobacteriia	Sphingobacteriales	Chitinophagaceae	Taibaiella	0.316912	0.078542	0.0948553	0.00234221	0.605954	0.195016
Bacteria	Verrucomicrobia	Spartobacteria	Order_Spartobacteria	Family_Spartobacteria	Terrimicrobium	0.265441	0.10178	0.151973	0.0517186	0.134997	0.00494548
Bacteria	Bacteroidetes	Sphingobacteriia	Sphingobacteriales	Chitinophagaceae	Terrimonas	0	0	0.119214	0	0.0510721	0.146072
Bacteria	Proteobacteria	Alphaproteobacteria	Rhodospirillales	Rhodospirillaceae	Thalassospira	0.255612	0.00138112	0	0	0	0
Bacteria	Proteobacteria	Betaproteobacteria	Rhodocyclales	Rhodocyclaceae	Uliginosibacterium	0.00194696	0	0	0.124192	0.00205025	0
Bacteria	Proteobacteria	Alphaproteobacteria	Rhodospirillales	Acetobacteraceae	Unclassified Acetobacteraceae	0	0.293386	0	0	0	0
Bacteria	Actinobacteria	Actinobacteria	Actinomycetales	Unclassified Actinomycetales	Unclassified Actinomycetales	0.0978151	0.00860256	0.00374864	0.184896	0	0.00137374
Bacteria	Proteobacteria	Betaproteobacteria	Burkholderiales	Alcaligenaceae	Unclassified Alcaligenaceae	0	0	0	0	0.277839	0.0190392
Bacteria	Proteobacteria	Alphaproteobacteria	Unclassified Alphaproteobacteria	Unclassified Alphaproteobacteria	Unclassified Alphaproteobacteria	0	0.000760341	0.113883	0.014826	0.0279886	0
Bacteria	Proteobacteria	Alphaproteobacteria	Rhizobiales	Brucellaceae	Unclassified Brucellaceae	0.26277	0.0181966	0	0	0.00045106	0.00461176
Bacteria	Proteobacteria	Gammaproteobacteria	Chromatiales	Unclassified Chromatiales	Unclassified Chromatiales	0.225435	0.0497815	0.0629259	0.0346619	0	0
Bacteria	Proteobacteria	Betaproteobacteria	Burkholderiales	Comamonadaceae	Unclassified Comamonadaceae	0.00313205	0	0.375039	0.00591378	0	0
Bacteria	Bacteroidetes	Cytophagia	Cytophagales	Unclassified Cytophagales	Unclassified Cytophagales	0.463319	0	0.270205	0.190621	0.16129	0.00624237
Bacteria	Proteobacteria	Gammaproteobacteria	Enterobacteriales	Enterobacteriaceae	Unclassified Enterobacteriaceae	0.200047	0.146545	0.456055	0.409883	0.257265	8.39996
Bacteria	Bacteroidetes	Flavobacteriia	Flavobacteriales	Flavobacteriaceae	Unclassified Flavobacteriaceae	0	0	0.013465	0.134929	0	0
Bacteria	Proteobacteria	Gammaproteobacteria	Unclassified Gammaproteobacteria	Unclassified Gammaproteobacteria	Unclassified Gammaproteobacteria	0.0808432	0.0266536	0.27143	0.165771	0.562816	0.00312119
Bacteria	Actinobacteria	Actinobacteria	Actinomycetales	Geodermatophilaceae	Unclassified Geodermatophilaceae	0	0.238198	0	0	0	0
Bacteria	Proteobacteria	Alphaproteobacteria	Rhizobiales	Hyphomicrobiaceae	Unclassified Hyphomicrobiaceae	0.226962	0.0511979	1.54582	0.375399	2.00982	0.0214444
Bacteria	Proteobacteria	Alphaproteobacteria	Rhizobiales	Methylocystaceae	Unclassified Methylocystaceae	0.317752	0.0788106	0.282441	0.370608	0.0437975	0.0218614
Bacteria	Actinobacteria	Actinobacteria	Actinomycetales	Micromonosporaceae	Unclassified Micromonosporaceae	0.292352	0.0458371	0.0462947	0.00673125	0.0143994	0.00374542
Bacteria	Proteobacteria	Deltaproteobacteria	Myxococcales	Unclassified Myxococcales	Unclassified Myxococcales	0	0	0.0783503	0.0143882	0.0725233	0.00595657
Bacteria	Proteobacteria	Unclassified Proteobacteria	Unclassified Proteobacteria	Unclassified Proteobacteria	Unclassified Proteobacteria	0	0	0	0	0.118057	0
Bacteria	Proteobacteria	Alphaproteobacteria	Rhizobiales	Unclassified Rhizobiales	Unclassified Rhizobiales	0.682161	0.311025	0.815385	0.515711	0.441144	0.0521672
Bacteria	Proteobacteria	Alphaproteobacteria	Rhodospirillales	Unclassified Rhodospirillales	Unclassified Rhodospirillales	0	0	0	0	0.161519	0
Bacteria	Proteobacteria	Gammaproteobacteria	Xanthomonadales	Sinobacteraceae	Unclassified Sinobacteraceae	0.00391956	0	0.117046	0.0128132	0.123558	0
Bacteria	Verrucomicrobia	Verrucomicrobiae	Verrucomicrobiales	Verrucomicrobiaceae	Unclassified Verrucomicrobiaceae	0.0362423	0.0213049	0.0797143	0.0149541	0.0698908	0.0208809
Bacteria	Proteobacteria	Betaproteobacteria	Burkholderiales	Comamonadaceae	Variovorax	0.559384	0.639698	2.08536	0.657589	1.20752	0.77173
Bacteria	Verrucomicrobia	Verrucomicrobiae	Verrucomicrobiales	Verrucomicrobiaceae	Verrucomicrobium	0.157247	0.167234	0.0390753	0.121269	1.99276	0.142876
Bacteria	Proteobacteria	Gammaproteobacteria	Vibrionales	Vibrionaceae	Vibrio	0.962479	1.15874	0	0	0	0
Bacteria	Proteobacteria	Gammaproteobacteria	Xanthomonadales	Xanthomonadaceae	Xanthomonas	0.207677	0.0684225	0.0493968	0.00482548	0.00783254	0
Bacteria	Proteobacteria	Betaproteobacteria	Burkholderiales	Comamonadaceae	Xenophilus	0.0937111	0	0	0	0.0336693	0
Bacteria	Proteobacteria	Gammaproteobacteria	Enterobacteriales	Enterobacteriaceae	Yersinia	0	0.0310295	0	0	0	0
Bacteria	Proteobacteria	Gammaproteobacteria	Enterobacteriales	Enterobacteriaceae	Yokenella	0.398718	0	0.00921394	0	0	0
	genera representing ≥ 1% of all sequences are marked in yellow
