# Supplementary material for: The Banana Root Endophytome: Differences between Mother Plants and Suckers and Evaluation of Selected Bacteria to Control Fusarium oxysporum f.sp. cubense
Source: J Fungi (Basel). 2021 Mar 9;7(3):194. doi: 10.3390/jof7030194 (PMC8002102; doi:10.3390/jof7030194)
Supplement: Supplementary file 1 [file jof-07-00194-s001.zip › Supplementary Tables/Supplementary Table S2 Fungal relative abundance.xlsx]

## Sheet: Relative abundance
Kingdom	Phylum	Class	Order	Family	Genus	Relative abundance
Fungi	Ascomycota	Sordariomycetes	Hypocreales	Hypocreales_fam_Incertae_sedis	Acremonium	5.57946
Fungi	Ascomycota	Dothideomycetes	Pleosporales	Morosphaeriaceae	Acrocalymma	0.236774
Fungi	Ascomycota	Sordariomycetes	Glomerellales	Plectosphaerellaceae	Acrostalagmus	0.100802
Fungi	Ascomycota	Dothideomycetes	Pleosporales	Pleosporaceae	Alternaria	5.18736
Fungi	Ascomycota	Orbiliomycetes	Orbiliales	Orbiliaceae	Arthrobotrys	0.0347024
Fungi	Basidiomycota	Agaricomycetes	Auriculariales	Auriculariaceae	Auricularia	0.149558
Fungi	Ascomycota	Dothideomycetes	Pleosporales	Biatriosporaceae	Biatriospora	0.0564113
Fungi	Ascomycota	Sordariomycetes	Sordariales	Chaetomiaceae	Botryotrichum	0.0121577
Fungi	Basidiomycota	Cystobasidiomycetes	Cystobasidiomycetes_ord_Incertae_sedis	Buckleyzymaceae	Buckleyzyma	0.30593
Fungi	Ascomycota	Sordariomycetes	Hypocreales	Nectriaceae	Campylospora	0.0955043
Fungi	Ascomycota	Sordariomycetes	Microascales	Microascaceae	Cephalotrichum	0.000789374
Fungi	Ascomycota	Sordariomycetes	Sordariales	Lasiosphaeriaceae	Cercophora	0.00212624
Fungi	Ascomycota	Sordariomycetes	Sordariales	Chaetomiaceae	Chaetomium	0.0448742
Fungi	Ascomycota	Sordariomycetes	Microascales	Halosphaeriaceae	Cirrenalia	0.260049
Fungi	Ascomycota	Dothideomycetes	Capnodiales	Cladosporiaceae	Cladosporium	0.151748
Fungi	Ascomycota	Dothideomycetes	Pleosporales	Coniothyriaceae	Coniothyrium	0.174111
Fungi	Basidiomycota	Agaricomycetes	Agaricales	Psathyrellaceae	Coprinopsis	0.604043
Fungi	Ascomycota	Eurotiomycetes	Chaetothyriales	Cyphellophoraceae	Cyphellophora	16.2326
Fungi	Ascomycota	Sordariomycetes	Hypocreales	Nectriaceae	Dactylonectria	1.94877
Fungi	Ascomycota	Dothideomycetes	Pleosporales	Didymellaceae	Epicoccum	0.140132
Fungi	Ascomycota	Eurotiomycetes	Chaetothyriales	Herpotrichiellaceae	Exophiala	0.71501
Fungi	Basidiomycota	Tremellomycetes	Filobasidiales	Filobasidiaceae	Filobasidium	1.39019
Fungi	Ascomycota	Sordariomycetes	Hypocreales	Nectriaceae	Fusarium	8.64875
Fungi	Ascomycota	Sordariomycetes	Xylariales	Xylariales_fam_Incertae_sedis	Fusidium	0.0258737
Fungi	Ascomycota	Sordariomycetes	Hypocreales	Nectriaceae	Gibberella	0.079258
Fungi	Ascomycota	Sordariomycetes	Glomerellales	Plectosphaerellaceae	Gibellulopsis	0.0122895
Fungi	Ascomycota	Sordariomycetes	Hypocreales	Bionectriaceae	Gliomastix	0.0499661
Fungi	Ascomycota	Sordariomycetes	Sordariales	Chaetomiaceae	Humicola	0.00056612
Fungi	Ascomycota	Sordariomycetes	Hypocreales	Nectriaceae	Ilyonectria	0.452766
Fungi	Ascomycota	Dothideomycetes	Botryosphaeriales	Botryosphaeriaceae	Macrophomina	0.0541405
Fungi	Basidiomycota	Malasseziomycetes	Malasseziales	Malasseziaceae	Malassezia	1.04503
Fungi	Basidiomycota	Agaricomycetes	Agaricales	Omphalotaceae	Marasmiellus	0.173415
Fungi	Ascomycota	Sordariomycetes	Hypocreales	Clavicipitaceae	Metacordyceps	0.0647689
Fungi	Ascomycota	Saccharomycetes	Saccharomycetales	Debaryomycetaceae	Meyerozyma	0.834689
Fungi	Ascomycota	Sordariomycetes	Microascales	Microascaceae	Microascus	0.0851277
Fungi	Mortierellomycota	Mortierellomycetes	Mortierellales	Mortierellaceae	Mortierella	2.06486
Fungi	Ascomycota	Sordariomycetes	Glomerellales	Plectosphaerellaceae	Musicillium	1.31286
Fungi	Ascomycota	Dothideomycetes	Capnodiales	Mycosphaerellaceae	Mycosphaerella	2.12834
Fungi	Ascomycota	Sordariomycetes	Hypocreales	Stachybotryaceae	Myrothecium	0.0434415
Fungi	Ascomycota	Sordariomycetes	Microascales	Halosphaeriaceae	Natantispora	0.3163
Fungi	Ascomycota	Dothideomycetes	Botryosphaeriales	Botryosphaeriaceae	Neofusicoccum	0.234155
Fungi	Ascomycota	Leotiomycetes	Helotiales	Myxotrichaceae	Oidiodendron	0.033621
Fungi	Ascomycota	Sordariomycetes	Magnaporthales	Magnaporthaceae	Ophioceras	19.0022
Fungi	Ascomycota	Dothideomycetes	Pleosporales	Didymosphaeriaceae	Paraconiothyrium	0.384394
Fungi	Ascomycota	Sordariomycetes	Hypocreales	Stachybotryaceae	Paramyrothecium	0.0262502
Fungi	Ascomycota	Dothideomycetes	Pleosporales	Phaeosphaeriaceae	Phaeosphaeria	0.38782
Fungi	Ascomycota	Sordariomycetes	Glomerellales	Plectosphaerellaceae	Plectosphaerella	10.0382
Fungi	Basidiomycota	Agaricomycetes	Agaricales	Psathyrellaceae	Psathyrella	0.657927
Fungi	Ascomycota	Leotiomycetes	Thelebolales	Pseudeurotiaceae	Pseudogymnoascus	0.289336
Fungi	Ascomycota	Dothideomycetes	Pleosporales	Cucurbitariaceae	Pyrenochaetopsis	1.8505
Fungi	Ascomycota	Dothideomycetes	Pleosporales	Pleosporaceae	Pyrenophora	0.0985341
Fungi	Basidiomycota	Agaricomycetes	Cantharellales	Ceratobasidiaceae	Rhizoctonia	2.53643e-05
Fungi	Ascomycota	Sordariomycetes	Hypocreales	Hypocreales_fam_Incertae_sedis	Sarocladium	4.20988
Fungi	Ascomycota	Dothideomycetes	Pleosporales	Phaeosphaeriaceae	Setophoma	0.0358856
Fungi	Basidiomycota	Microbotryomycetes	Sporidiobolales	Sporidiobolaceae	Sporobolomyces	0.0610245
Fungi	Ascomycota	Dothideomycetes	Pleosporales	Massarinaceae	Stagonospora	0.381761
Fungi	Ascomycota	Dothideomycetes	Pleosporales	Pleosporaceae	Stemphylium	0.25646
Fungi	Basidiomycota	Agaricomycetes	Russulales	Peniophoraceae	Subulicystidium	0.0180107
Fungi	Basidiomycota	Cystobasidiomycetes	Cystobasidiomycetes_ord_Incertae_sedis	Symmetrosporaceae	Symmetrospora	0.0862729
Fungi	Ascomycota	Eurotiomycetes	Eurotiales	Trichocomaceae	Talaromyces	0.0460495
Fungi	Basidiomycota	Agaricomycetes	Cantharellales	Ceratobasidiaceae	Thanatephorus	0.239266
Fungi	Ascomycota	Dothideomycetes	Pleosporales	Torulaceae	Torula	0.0279484
Fungi	Basidiomycota	Agaricomycetes	Trechisporales	Hydnodontaceae	Trechispora	0.16815
Fungi	Ascomycota	Sordariomycetes	Hypocreales	Hypocreaceae	Trichoderma	0
Fungi	Ascomycota	Sordariomycetes	Glomerellales	Plectosphaerellaceae	Verticillium	0.149708
Fungi	Basidiomycota	Agaricomycetes	Unclassified Agaricomycetes	Unclassified Agaricomycetes	Unclassified Agaricomycetes	3.18848
Fungi	Ascomycota	Dothideomycetes	Unclassified Dothideomycetes	Unclassified Dothideomycetes	Unclassified Dothideomycetes	0.0707955
Fungi	Ascomycota	Sordariomycetes	Unclassified Sordariomycetes	Unclassified Sordariomycetes	Unclassified Sordariomycetes	1.3346
Fungi	Ascomycota	Sordariomycetes	Hypocreales	Bionectriaceae	Unclassified Bionectriaceae	0.124961
Fungi	Ascomycota	Sordariomycetes	Microascales	Ceratocystidaceae	Unclassified Ceratocystidaceae	1.01008
Fungi	Ascomycota	Sordariomycetes	Sordariales	Chaetomiaceae	Unclassified Chaetomiaceae	0.0188858
Fungi	Ascomycota	Sordariomycetes	Hypocreales	Hypocreales_fam_Incertae_sedis	Unclassified Hypocreales_fam_Incertae_sedis	0.392206
Fungi	Ascomycota	Sordariomycetes	Microascales	Microascaceae	Unclassified Microascaceae	1.53499
Fungi	Ascomycota	Dothideomycetes	Pleosporales	Phaeosphaeriaceae	Unclassified Phaeosphaeriaceae	0.34101
Fungi	Ascomycota	Sordariomycetes	Glomerellales	Plectosphaerellaceae	Unclassified Plectosphaerellaceae	0.132832
Fungi	Basidiomycota	Agaricomycetes	Sebacinales	Sebacinaceae	Unclassified Sebacinaceae	0.114367
Fungi	Unclassified Fungi	Unclassified Fungi	Unclassified Fungi	Unclassified Fungi	Unclassified Fungi	0.110995
Fungi	Basidiomycota	Agaricomycetes	Auriculariales	Unclassified Auriculariales	Unclassified Auriculariales	0.0251147
Fungi	Ascomycota	Sordariomycetes	Branch06	Unclassified Branch06	Unclassified Branch06	0.210328
Fungi	Ascomycota	Sordariomycetes	Hypocreales	Unclassified Hypocreales	Unclassified Hypocreales	0.329501
Fungi	Basidiomycota	Malasseziomycetes	Malasseziales	Unclassified Malasseziales	Unclassified Malasseziales	0.0543638
Fungi	Ascomycota	Sordariomycetes	Microascales	Unclassified Microascales	Unclassified Microascales	0.0264383
Fungi	Ascomycota	Pezizomycetes	Pezizales	Unclassified Pezizales	Unclassified Pezizales	0.307321
Fungi	Basidiomycota	Agaricomycetes	Sebacinales	Unclassified Sebacinales	Unclassified Sebacinales	0.58022
Fungi	Ascomycota	Unclassified Ascomycota	Unclassified Ascomycota	Unclassified Ascomycota	Unclassified Ascomycota	0.59356
	genera representing ≥ 1% of all sequences are marked in yellow

## Sheet: Rel. Abun. (Islands)
Kingdom	Phylum	Class	Order	Family	Genus	Tenerife	La Palma	La Gomera
Fungi	Ascomycota	Sordariomycetes	Hypocreales	Hypocreales_fam_Incertae_sedis	Acremonium	6.68221	5.91069	4.1455
Fungi	Ascomycota	Dothideomycetes	Pleosporales	Morosphaeriaceae	Acrocalymma	0.457929	0.0106842	0.241708
Fungi	Ascomycota	Sordariomycetes	Glomerellales	Plectosphaerellaceae	Acrostalagmus	0.242645	0.002376	0.0573842
Fungi	Ascomycota	Dothideomycetes	Pleosporales	Pleosporaceae	Alternaria	4.04183	0.994109	10.5261
Fungi	Ascomycota	Orbiliomycetes	Orbiliales	Orbiliaceae	Arthrobotrys	9.15282e-05	0.000581212	0.103434
Fungi	Basidiomycota	Agaricomycetes	Auriculariales	Auriculariaceae	Auricularia	0	0.000187322	0.448487
Fungi	Ascomycota	Dothideomycetes	Pleosporales	Biatriosporaceae	Biatriospora	0	0.169234	0
Fungi	Ascomycota	Sordariomycetes	Sordariales	Chaetomiaceae	Botryotrichum	0.034719	0	0.00175414
Fungi	Basidiomycota	Cystobasidiomycetes	Cystobasidiomycetes_ord_Incertae_sedis	Buckleyzymaceae	Buckleyzyma	0.000501029	0.91729	0
Fungi	Ascomycota	Sordariomycetes	Hypocreales	Nectriaceae	Campylospora	0	0.120921	0.165592
Fungi	Ascomycota	Sordariomycetes	Microascales	Microascaceae	Cephalotrichum	0.000161846	0.00140917	0.000797105
Fungi	Ascomycota	Sordariomycetes	Sordariales	Lasiosphaeriaceae	Cercophora	0.00220925	0	0.00416947
Fungi	Ascomycota	Sordariomycetes	Sordariales	Chaetomiaceae	Chaetomium	0.131833	0	0.00278973
Fungi	Ascomycota	Sordariomycetes	Microascales	Halosphaeriaceae	Cirrenalia	0.728796	0.05135	0
Fungi	Ascomycota	Dothideomycetes	Capnodiales	Cladosporiaceae	Cladosporium	0.352995	0.0869854	0.0152623
Fungi	Ascomycota	Dothideomycetes	Pleosporales	Coniothyriaceae	Coniothyrium	0.522332	0	0
Fungi	Basidiomycota	Agaricomycetes	Agaricales	Psathyrellaceae	Coprinopsis	1.36813	0.443428	0.000567146
Fungi	Ascomycota	Eurotiomycetes	Chaetothyriales	Cyphellophoraceae	Cyphellophora	14.3023	17.7477	16.6479
Fungi	Ascomycota	Sordariomycetes	Hypocreales	Nectriaceae	Dactylonectria	4.19085	1.19957	0.455883
Fungi	Ascomycota	Dothideomycetes	Pleosporales	Didymellaceae	Epicoccum	0.404163	0.0162329	0
Fungi	Ascomycota	Eurotiomycetes	Chaetothyriales	Herpotrichiellaceae	Exophiala	0.193664	1.07879	0.87257
Fungi	Basidiomycota	Tremellomycetes	Filobasidiales	Filobasidiaceae	Filobasidium	0.0368485	2.70037	1.43335
Fungi	Ascomycota	Sordariomycetes	Hypocreales	Nectriaceae	Fusarium	10.3155	7.23624	8.39449
Fungi	Ascomycota	Sordariomycetes	Xylariales	Xylariales_fam_Incertae_sedis	Fusidium	0	0.0776212	0
Fungi	Ascomycota	Sordariomycetes	Hypocreales	Nectriaceae	Gibberella	0.187467	0.0154376	0.0348696
Fungi	Ascomycota	Sordariomycetes	Glomerellales	Plectosphaerellaceae	Gibellulopsis	0.035204	0.000511842	0.00115258
Fungi	Ascomycota	Sordariomycetes	Hypocreales	Bionectriaceae	Gliomastix	0	0.0401287	0.109769
Fungi	Ascomycota	Sordariomycetes	Sordariales	Chaetomiaceae	Humicola	0	0.000220183	0.00147818
Fungi	Ascomycota	Sordariomycetes	Hypocreales	Nectriaceae	Ilyonectria	0	0.598931	0.759367
Fungi	Ascomycota	Dothideomycetes	Botryosphaeriales	Botryosphaeriaceae	Macrophomina	0	0.141902	0.0205197
Fungi	Basidiomycota	Malasseziomycetes	Malasseziales	Malasseziaceae	Malassezia	1.61581	1.39199	0.127293
Fungi	Basidiomycota	Agaricomycetes	Agaricales	Omphalotaceae	Marasmiellus	0	0	0.520244
Fungi	Ascomycota	Sordariomycetes	Hypocreales	Clavicipitaceae	Metacordyceps	0.178246	0	0.0160608
Fungi	Ascomycota	Saccharomycetes	Saccharomycetales	Debaryomycetaceae	Meyerozyma	2.50407	0	0
Fungi	Ascomycota	Sordariomycetes	Microascales	Microascaceae	Microascus	0.0978534	0	0.15753
Fungi	Mortierellomycota	Mortierellomycetes	Mortierellales	Mortierellaceae	Mortierella	3.71714	0.344359	2.13308
Fungi	Ascomycota	Sordariomycetes	Glomerellales	Plectosphaerellaceae	Musicillium	2.71981	0.313424	0.905339
Fungi	Ascomycota	Dothideomycetes	Capnodiales	Mycosphaerellaceae	Mycosphaerella	4.39599	0.0795672	1.90945
Fungi	Ascomycota	Sordariomycetes	Hypocreales	Stachybotryaceae	Myrothecium	0	0.130324	0
Fungi	Ascomycota	Sordariomycetes	Microascales	Halosphaeriaceae	Natantispora	0.610491	0.306428	0.03198
Fungi	Ascomycota	Dothideomycetes	Botryosphaeriales	Botryosphaeriaceae	Neofusicoccum	0.211997	0.000132545	0.490337
Fungi	Ascomycota	Leotiomycetes	Helotiales	Myxotrichaceae	Oidiodendron	0	0.100863	0
Fungi	Ascomycota	Sordariomycetes	Magnaporthales	Magnaporthaceae	Ophioceras	11.9578	28.6818	16.367
Fungi	Ascomycota	Dothideomycetes	Pleosporales	Didymosphaeriaceae	Paraconiothyrium	1.15233	0.000421301	0.000432571
Fungi	Ascomycota	Sordariomycetes	Hypocreales	Stachybotryaceae	Paramyrothecium	0	0.0787506	0
Fungi	Ascomycota	Dothideomycetes	Pleosporales	Phaeosphaeriaceae	Phaeosphaeria	1.16306	0.000397635	0
Fungi	Ascomycota	Sordariomycetes	Glomerellales	Plectosphaerellaceae	Plectosphaerella	13.5115	10.9608	5.64225
Fungi	Basidiomycota	Agaricomycetes	Agaricales	Psathyrellaceae	Psathyrella	1.16915	0.386153	0.41848
Fungi	Ascomycota	Leotiomycetes	Thelebolales	Pseudeurotiaceae	Pseudogymnoascus	0.865218	0.000922879	0.00186549
Fungi	Ascomycota	Dothideomycetes	Pleosporales	Cucurbitariaceae	Pyrenochaetopsis	0.582004	3.49473	1.47477
Fungi	Ascomycota	Dothideomycetes	Pleosporales	Pleosporaceae	Pyrenophora	0.295602	0	0
Fungi	Basidiomycota	Agaricomycetes	Cantharellales	Ceratobasidiaceae	Rhizoctonia	7.60929e-05	0	0
Fungi	Ascomycota	Sordariomycetes	Hypocreales	Hypocreales_fam_Incertae_sedis	Sarocladium	1.06873	1.94851	9.61239
Fungi	Ascomycota	Dothideomycetes	Pleosporales	Phaeosphaeriaceae	Setophoma	0	0	0.107657
Fungi	Basidiomycota	Microbotryomycetes	Sporidiobolales	Sporidiobolaceae	Sporobolomyces	0.00509449	0.00152427	0.176455
Fungi	Ascomycota	Dothideomycetes	Pleosporales	Massarinaceae	Stagonospora	0.186461	0.824078	0.134743
Fungi	Ascomycota	Dothideomycetes	Pleosporales	Pleosporaceae	Stemphylium	0.67625	0.00085894	0.0922705
Fungi	Basidiomycota	Agaricomycetes	Russulales	Peniophoraceae	Subulicystidium	0.0540322	0	0
Fungi	Basidiomycota	Cystobasidiomycetes	Cystobasidiomycetes_ord_Incertae_sedis	Symmetrosporaceae	Symmetrospora	0.258819	0	0
Fungi	Ascomycota	Eurotiomycetes	Eurotiales	Trichocomaceae	Talaromyces	0.126563	0.0113043	0.000280913
Fungi	Basidiomycota	Agaricomycetes	Cantharellales	Ceratobasidiaceae	Thanatephorus	0.210775	0.379916	0.127108
Fungi	Ascomycota	Dothideomycetes	Pleosporales	Torulaceae	Torula	0	0	0.0838453
Fungi	Basidiomycota	Agaricomycetes	Trechisporales	Hydnodontaceae	Trechispora	0	0	0.504449
Fungi	Ascomycota	Sordariomycetes	Hypocreales	Hypocreaceae	Trichoderma	0	0	0
Fungi	Ascomycota	Sordariomycetes	Glomerellales	Plectosphaerellaceae	Verticillium	0.448574	0	0.000551842
Fungi	Basidiomycota	Agaricomycetes	Unclassified Agaricomycetes	Unclassified Agaricomycetes	Unclassified Agaricomycetes	0.00814623	5.01372	4.54356
Fungi	Ascomycota	Dothideomycetes	Unclassified Dothideomycetes	Unclassified Dothideomycetes	Unclassified Dothideomycetes	0.212386	0	0
Fungi	Ascomycota	Sordariomycetes	Unclassified Sordariomycetes	Unclassified Sordariomycetes	Unclassified Sordariomycetes	1.53059	1.88503	0.588197
Fungi	Ascomycota	Sordariomycetes	Hypocreales	Bionectriaceae	Unclassified Bionectriaceae	0	0.374883	0
Fungi	Ascomycota	Sordariomycetes	Microascales	Ceratocystidaceae	Unclassified Ceratocystidaceae	0.00214825	0.00406262	3.02402
Fungi	Ascomycota	Sordariomycetes	Sordariales	Chaetomiaceae	Unclassified Chaetomiaceae	0.0547652	0.00189226	0
Fungi	Ascomycota	Sordariomycetes	Hypocreales	Hypocreales_fam_Incertae_sedis	Unclassified Hypocreales_fam_Incertae_sedis	0.666157	0.0222675	0.488193
Fungi	Ascomycota	Sordariomycetes	Microascales	Microascaceae	Unclassified Microascaceae	1.75333	1.06086	1.79077
Fungi	Ascomycota	Dothideomycetes	Pleosporales	Phaeosphaeriaceae	Unclassified Phaeosphaeriaceae	0	0	1.02303
Fungi	Ascomycota	Sordariomycetes	Glomerellales	Plectosphaerellaceae	Unclassified Plectosphaerellaceae	0.00268145	0.395816	0
Fungi	Basidiomycota	Agaricomycetes	Sebacinales	Sebacinaceae	Unclassified Sebacinaceae	0.000106678	0.342994	0
Fungi	Unclassified Fungi	Unclassified Fungi	Unclassified Fungi	Unclassified Fungi	Unclassified Fungi	0	0	0.332986
Fungi	Basidiomycota	Agaricomycetes	Auriculariales	Unclassified Auriculariales	Unclassified Auriculariales	0.0554512	0.0184853	0.00140772
Fungi	Ascomycota	Sordariomycetes	Branch06	Unclassified Branch06	Unclassified Branch06	0.362855	0.267164	0.000964342
Fungi	Ascomycota	Sordariomycetes	Hypocreales	Unclassified Hypocreales	Unclassified Hypocreales	0.376063	0.152086	0.460354
Fungi	Basidiomycota	Malasseziomycetes	Malasseziales	Unclassified Malasseziales	Unclassified Malasseziales	0.162736	0.000355409	0
Fungi	Ascomycota	Sordariomycetes	Microascales	Unclassified Microascales	Unclassified Microascales	0	0.0793148	0
Fungi	Ascomycota	Pezizomycetes	Pezizales	Unclassified Pezizales	Unclassified Pezizales	0.00086198	0	0.921101
Fungi	Basidiomycota	Agaricomycetes	Sebacinales	Unclassified Sebacinales	Unclassified Sebacinales	0.496877	0.224819	1.01897
Fungi	Ascomycota	Unclassified Ascomycota	Unclassified Ascomycota	Unclassified Ascomycota	Unclassified Ascomycota	0.298986	1.15607	0.32563
	genera representing ≥ 1% of all sequences are marked in yellow

## Sheet: Rel. Abun. (Plants)
Kingdom	Phylum	Class	Order	Family	Genus	Mother plants	Suckers
Fungi	Ascomycota	Sordariomycetes	Hypocreales	Hypocreales_fam_Incertae_sedis	Acremonium	5.2446	6.10768
Fungi	Ascomycota	Dothideomycetes	Pleosporales	Morosphaeriaceae	Acrocalymma	0.271299	0.240632
Fungi	Ascomycota	Sordariomycetes	Glomerellales	Plectosphaerellaceae	Acrostalagmus	0.185683	0.0332023
Fungi	Ascomycota	Dothideomycetes	Pleosporales	Pleosporaceae	Alternaria	1.69033	8.9643
Fungi	Ascomycota	Orbiliomycetes	Orbiliales	Orbiliaceae	Arthrobotrys	0.0613322	0.00123443
Fungi	Basidiomycota	Agaricomycetes	Auriculariales	Auriculariaceae	Auricularia	0.269199	0
Fungi	Ascomycota	Dothideomycetes	Pleosporales	Biatriosporaceae	Biatriospora	0.0967051	0
Fungi	Ascomycota	Sordariomycetes	Sordariales	Chaetomiaceae	Botryotrichum	0.00196801	0.0272078
Fungi	Basidiomycota	Cystobasidiomycetes	Cystobasidiomycetes_ord_Incertae_sedis	Buckleyzymaceae	Buckleyzyma	0.00020038	0.573494
Fungi	Ascomycota	Sordariomycetes	Hypocreales	Nectriaceae	Campylospora	0.108227	0.0658717
Fungi	Ascomycota	Sordariomycetes	Microascales	Microascaceae	Cephalotrichum	0.000598491	0.000880731
Fungi	Ascomycota	Sordariomycetes	Sordariales	Lasiosphaeriaceae	Cercophora	0.00414284	0
Fungi	Ascomycota	Sordariomycetes	Sordariales	Chaetomiaceae	Chaetomium	0.0365385	0.068981
Fungi	Ascomycota	Sordariomycetes	Microascales	Halosphaeriaceae	Cirrenalia	0.527721	0.0470457
Fungi	Ascomycota	Dothideomycetes	Capnodiales	Cladosporiaceae	Cladosporium	0.0564873	0.289407
Fungi	Ascomycota	Dothideomycetes	Pleosporales	Coniothyriaceae	Coniothyrium	0	0.424395
Fungi	Basidiomycota	Agaricomycetes	Agaricales	Psathyrellaceae	Coprinopsis	1.02354	0.269627
Fungi	Ascomycota	Eurotiomycetes	Chaetothyriales	Cyphellophoraceae	Cyphellophora	21.7412	9.85863
Fungi	Ascomycota	Sordariomycetes	Hypocreales	Nectriaceae	Dactylonectria	0.643673	3.74996
Fungi	Ascomycota	Dothideomycetes	Pleosporales	Didymellaceae	Epicoccum	0.00478715	0.333292
Fungi	Ascomycota	Eurotiomycetes	Chaetothyriales	Herpotrichiellaceae	Exophiala	1.25133	0.0355821
Fungi	Basidiomycota	Tremellomycetes	Filobasidiales	Filobasidiaceae	Filobasidium	0.00762437	2.64997
Fungi	Ascomycota	Sordariomycetes	Hypocreales	Nectriaceae	Fusarium	9.47161	8.05331
Fungi	Ascomycota	Sordariomycetes	Xylariales	Xylariales_fam_Incertae_sedis	Fusidium	0.044355	0
Fungi	Ascomycota	Sordariomycetes	Hypocreales	Nectriaceae	Gibberella	0.137992	0.03392
Fungi	Ascomycota	Sordariomycetes	Glomerellales	Plectosphaerellaceae	Gibellulopsis	0.026444	0.000756384
Fungi	Ascomycota	Sordariomycetes	Hypocreales	Bionectriaceae	Gliomastix	0.0782988	0.0114773
Fungi	Ascomycota	Sordariomycetes	Sordariales	Chaetomiaceae	Humicola	0.000478263	0.000584568
Fungi	Ascomycota	Sordariomycetes	Hypocreales	Nectriaceae	Ilyonectria	0.679909	0.129016
Fungi	Ascomycota	Dothideomycetes	Botryosphaeriales	Botryosphaeriaceae	Macrophomina	0.0141369	0.0866924
Fungi	Basidiomycota	Malasseziomycetes	Malasseziales	Malasseziaceae	Malassezia	0.212893	2.03353
Fungi	Basidiomycota	Agaricomycetes	Agaricales	Omphalotaceae	Marasmiellus	0.312147	0
Fungi	Ascomycota	Sordariomycetes	Hypocreales	Clavicipitaceae	Metacordyceps	0.140737	0.00143404
Fungi	Ascomycota	Saccharomycetes	Saccharomycetales	Debaryomycetaceae	Meyerozyma	0	2.03455
Fungi	Ascomycota	Sordariomycetes	Microascales	Microascaceae	Microascus	0	0.182885
Fungi	Mortierellomycota	Mortierellomycetes	Mortierellales	Mortierellaceae	Mortierella	2.5241	1.87451
Fungi	Ascomycota	Sordariomycetes	Glomerellales	Plectosphaerellaceae	Musicillium	0.320121	2.64974
Fungi	Ascomycota	Dothideomycetes	Capnodiales	Mycosphaerellaceae	Mycosphaerella	0.520035	4.30576
Fungi	Ascomycota	Sordariomycetes	Hypocreales	Stachybotryaceae	Myrothecium	0	0.0814528
Fungi	Ascomycota	Sordariomycetes	Microascales	Halosphaeriaceae	Natantispora	0.274448	0.408351
Fungi	Ascomycota	Dothideomycetes	Botryosphaeriales	Botryosphaeriaceae	Neofusicoccum	0.000129023	0.493972
Fungi	Ascomycota	Leotiomycetes	Helotiales	Myxotrichaceae	Oidiodendron	0	0.0630393
Fungi	Ascomycota	Sordariomycetes	Magnaporthales	Magnaporthaceae	Ophioceras	20.9904	15.4245
Fungi	Ascomycota	Dothideomycetes	Pleosporales	Didymosphaeriaceae	Paraconiothyrium	0.852567	0.00431985
Fungi	Ascomycota	Sordariomycetes	Hypocreales	Stachybotryaceae	Paramyrothecium	0.0434905	0.00165137
Fungi	Ascomycota	Dothideomycetes	Pleosporales	Phaeosphaeriaceae	Phaeosphaeria	0.86399	0.000248522
Fungi	Ascomycota	Sordariomycetes	Glomerellales	Plectosphaerellaceae	Plectosphaerella	9.70014	10.9218
Fungi	Basidiomycota	Agaricomycetes	Agaricales	Psathyrellaceae	Psathyrella	0.403685	1.02438
Fungi	Ascomycota	Leotiomycetes	Thelebolales	Pseudeurotiaceae	Pseudogymnoascus	0.0366038	0.664755
Fungi	Ascomycota	Dothideomycetes	Pleosporales	Cucurbitariaceae	Pyrenochaetopsis	3.06596	0.271512
Fungi	Ascomycota	Dothideomycetes	Pleosporales	Pleosporaceae	Pyrenophora	0.21959	0
Fungi	Basidiomycota	Agaricomycetes	Cantharellales	Ceratobasidiaceae	Rhizoctonia	5.65262e-05	0
Fungi	Ascomycota	Sordariomycetes	Hypocreales	Hypocreales_fam_Incertae_sedis	Sarocladium	3.07909	5.02654
Fungi	Ascomycota	Dothideomycetes	Pleosporales	Phaeosphaeriaceae	Setophoma	0.0642797	0.000343811
Fungi	Basidiomycota	Microbotryomycetes	Sporidiobolales	Sporidiobolaceae	Sporobolomyces	0.109657	0.000952668
Fungi	Ascomycota	Dothideomycetes	Pleosporales	Massarinaceae	Stagonospora	0.54727	0.156397
Fungi	Ascomycota	Dothideomycetes	Pleosporales	Pleosporaceae	Stemphylium	0.0181648	0.590675
Fungi	Basidiomycota	Agaricomycetes	Russulales	Peniophoraceae	Subulicystidium	0.0401382	0
Fungi	Basidiomycota	Cystobasidiomycetes	Cystobasidiomycetes_ord_Incertae_sedis	Symmetrosporaceae	Symmetrospora	0	0.21029
Fungi	Ascomycota	Eurotiomycetes	Eurotiales	Trichocomaceae	Talaromyces	0.0940184	0.00724953
Fungi	Basidiomycota	Agaricomycetes	Cantharellales	Ceratobasidiaceae	Thanatephorus	0.202463	0.270673
Fungi	Ascomycota	Dothideomycetes	Pleosporales	Torulaceae	Torula	0.000458169	0.0545224
Fungi	Basidiomycota	Agaricomycetes	Trechisporales	Hydnodontaceae	Trechispora	0.302152	0.000566068
Fungi	Ascomycota	Sordariomycetes	Hypocreales	Hypocreaceae	Trichoderma	0	0
Fungi	Ascomycota	Sordariomycetes	Glomerellales	Plectosphaerellaceae	Verticillium	0.000331105	0.364466
Fungi	Basidiomycota	Agaricomycetes	Unclassified Agaricomycetes	Unclassified Agaricomycetes	Unclassified Agaricomycetes	4.23872	1.48581
Fungi	Ascomycota	Dothideomycetes	Unclassified Dothideomycetes	Unclassified Dothideomycetes	Unclassified Dothideomycetes	0.157773	0
Fungi	Ascomycota	Sordariomycetes	Unclassified Sordariomycetes	Unclassified Sordariomycetes	Unclassified Sordariomycetes	1.81464	0.822988
Fungi	Ascomycota	Sordariomycetes	Hypocreales	Bionectriaceae	Unclassified Bionectriaceae	0	0.234302
Fungi	Ascomycota	Sordariomycetes	Microascales	Ceratocystidaceae	Unclassified Ceratocystidaceae	0.00184988	1.98678
Fungi	Ascomycota	Sordariomycetes	Sordariales	Chaetomiaceae	Unclassified Chaetomiaceae	0.0342053	0.00826729
Fungi	Ascomycota	Sordariomycetes	Hypocreales	Hypocreales_fam_Incertae_sedis	Unclassified Hypocreales_fam_Incertae_sedis	0.114414	0.750406
Fungi	Ascomycota	Sordariomycetes	Microascales	Microascaceae	Unclassified Microascaceae	2.25715	0.794047
Fungi	Ascomycota	Dothideomycetes	Pleosporales	Phaeosphaeriaceae	Unclassified Phaeosphaeriaceae	0.0829006	0.58069
Fungi	Ascomycota	Sordariomycetes	Glomerellales	Plectosphaerellaceae	Unclassified Plectosphaerellaceae	0.00293826	0.24635
Fungi	Basidiomycota	Agaricomycetes	Sebacinales	Sebacinaceae	Unclassified Sebacinaceae	0.196076	0
Fungi	Unclassified Fungi	Unclassified Fungi	Unclassified Fungi	Unclassified Fungi	Unclassified Fungi	0.197842	0.00213264
Fungi	Basidiomycota	Agaricomycetes	Auriculariales	Unclassified Auriculariales	Unclassified Auriculariales	0.0525999	0
Fungi	Ascomycota	Sordariomycetes	Branch06	Unclassified Branch06	Unclassified Branch06	0.00123281	0.461082
Fungi	Ascomycota	Sordariomycetes	Hypocreales	Unclassified Hypocreales	Unclassified Hypocreales	0.491426	0.165215
Fungi	Basidiomycota	Malasseziomycetes	Malasseziales	Unclassified Malasseziales	Unclassified Malasseziales	0.000203091	0.132223
Fungi	Ascomycota	Sordariomycetes	Microascales	Unclassified Microascales	Unclassified Microascales	0.0453227	0
Fungi	Ascomycota	Pezizomycetes	Pezizales	Unclassified Pezizales	Unclassified Pezizales	0.552661	0.000700359
Fungi	Basidiomycota	Agaricomycetes	Sebacinales	Unclassified Sebacinales	Unclassified Sebacinales	0.684227	0.464546
Fungi	Ascomycota	Unclassified Ascomycota	Unclassified Ascomycota	Unclassified Ascomycota	Unclassified Ascomycota	0.454296	0.682275
	genera representing ≥ 1% of all sequences are marked in yellow

## Sheet: Rel. Abun. (Farms-Islands)
						Tenerife			La Palma		La Gomera
Kingdom	Phylum	Class	Order	Family	Genus	F05	F06	F09	F07	F08	F10	F11
Fungi	Ascomycota	Sordariomycetes	Hypocreales	Hypocreales_fam_Incertae_sedis	Acremonium	6.95507	8.21486	4.32184	6.38685	5.43452	2.23523	6.24681
Fungi	Ascomycota	Dothideomycetes	Pleosporales	Morosphaeriaceae	Acrocalymma	0.0780141	0	1.58943	0.0109473	0.010421	0.155165	0.336906
Fungi	Ascomycota	Sordariomycetes	Glomerellales	Plectosphaerellaceae	Acrostalagmus	0.609572	0	0.0304361	0	0.004752	0.0845302	0.0275237
Fungi	Ascomycota	Dothideomycetes	Pleosporales	Pleosporaceae	Alternaria	5.86475	0.962007	5.39744	0.0108023	1.97741	0.828641	21.1934
Fungi	Ascomycota	Orbiliomycetes	Orbiliales	Orbiliaceae	Arthrobotrys	0	0.000264415	0	0	0.00116242	0	0.217212
Fungi	Basidiomycota	Agaricomycetes	Auriculariales	Auriculariaceae	Auricularia	0	0	0	0.000374644	0	0.856202	0
Fungi	Ascomycota	Dothideomycetes	Pleosporales	Biatriosporaceae	Biatriospora	0	0	0	0.338468	0	0	0
Fungi	Ascomycota	Sordariomycetes	Sordariales	Chaetomiaceae	Botryotrichum	0.0174673	0.00647724	0.0956752	0	0	0.00292643	0.000464625
Fungi	Basidiomycota	Cystobasidiomycetes	Cystobasidiomycetes_ord_Incertae_sedis	Buckleyzymaceae	Buckleyzyma	0	0.000668161	0.0010019	1.83458	0	0	0
Fungi	Ascomycota	Sordariomycetes	Hypocreales	Nectriaceae	Campylospora	0	0	0	0.230323	0.0115181	0.0325225	0.311969
Fungi	Ascomycota	Sordariomycetes	Microascales	Microascaceae	Cephalotrichum	0	0	0.000601141	0.00281834	0	0.00152175	0
Fungi	Ascomycota	Sordariomycetes	Sordariales	Lasiosphaeriaceae	Cercophora	0	0	0.00820578	0	0	0.0079599	0
Fungi	Ascomycota	Sordariomycetes	Sordariales	Chaetomiaceae	Chaetomium	0.342766	0	0	0	0	0	0.00585844
Fungi	Ascomycota	Sordariomycetes	Microascales	Halosphaeriaceae	Cirrenalia	0.35407	1.70428	0.00992887	0.0262785	0.0764214	0	0
Fungi	Ascomycota	Dothideomycetes	Capnodiales	Cladosporiaceae	Cladosporium	0.119555	0.0613063	1.06151	0.00198818	0.171983	0.00539581	0.0261153
Fungi	Ascomycota	Dothideomycetes	Pleosporales	Coniothyriaceae	Coniothyrium	0	0	1.94009	0	0	0	0
Fungi	Basidiomycota	Agaricomycetes	Agaricales	Psathyrellaceae	Coprinopsis	0.00984413	3.94051	0.00120228	0.636435	0.250422	0	0.00119101
Fungi	Ascomycota	Eurotiomycetes	Chaetothyriales	Cyphellophoraceae	Cyphellophora	18.2635	11.2624	12.5517	20.8109	14.6844	17.1414	16.1051
Fungi	Ascomycota	Sordariomycetes	Hypocreales	Nectriaceae	Dactylonectria	0	12.1069	0	2.10202	0.297135	0.430988	0.483269
Fungi	Ascomycota	Dothideomycetes	Pleosporales	Didymellaceae	Epicoccum	0	0	1.50118	0	0.0324658	0	0
Fungi	Ascomycota	Eurotiomycetes	Chaetothyriales	Herpotrichiellaceae	Exophiala	0.0386847	0	0.66406	2.14165	0.0159422	1.65309	0.0139939
Fungi	Basidiomycota	Tremellomycetes	Filobasidiales	Filobasidiaceae	Filobasidium	0.0464567	0.0119703	0.0551087	5.39613	0.00461732	2.73073	0.0062368
Fungi	Ascomycota	Sordariomycetes	Hypocreales	Nectriaceae	Fusarium	7.24091	7.57452	18.2319	9.58106	4.89143	7.76136	9.09093
Fungi	Ascomycota	Sordariomycetes	Xylariales	Xylariales_fam_Incertae_sedis	Fusidium	0	0	0	0	0.155242	0	0
Fungi	Ascomycota	Sordariomycetes	Hypocreales	Nectriaceae	Gibberella	0.457023	0.0337679	0	0	0.0308751	0.0459	0.0227362
Fungi	Ascomycota	Sordariomycetes	Glomerellales	Plectosphaerellaceae	Gibellulopsis	0.0915304	0	0	0	0.00102368	0	0.00242043
Fungi	Ascomycota	Sordariomycetes	Hypocreales	Bionectriaceae	Gliomastix	0	0	0	0	0.0802575	0.176171	0.0367273
Fungi	Ascomycota	Sordariomycetes	Sordariales	Chaetomiaceae	Humicola	0	0	0	0.000440366	0	0.00152175	0.00143025
Fungi	Ascomycota	Sordariomycetes	Hypocreales	Nectriaceae	Ilyonectria	0	0	0	0	1.19786	1.4497	0
Fungi	Ascomycota	Dothideomycetes	Botryosphaeriales	Botryosphaeriaceae	Macrophomina	0	0	0	0.0155865	0.268217	0	0.0430913
Fungi	Basidiomycota	Malasseziomycetes	Malasseziales	Malasseziaceae	Malassezia	3.42225	0.0158987	1.09221	2.77019	0.0137989	0.225725	0.0190171
Fungi	Basidiomycota	Agaricomycetes	Agaricales	Omphalotaceae	Marasmiellus	0	0	0	0	0	0	1.09251
Fungi	Ascomycota	Sordariomycetes	Hypocreales	Clavicipitaceae	Metacordyceps	0	0	0.662057	0	0	0.0306615	0
Fungi	Ascomycota	Saccharomycetes	Saccharomycetales	Debaryomycetaceae	Meyerozyma	6.51057	0	0	0	0	0	0
Fungi	Ascomycota	Sordariomycetes	Microascales	Microascaceae	Microascus	0.249014	0.00600569	0	0	0	0	0.330812
Fungi	Mortierellomycota	Mortierellomycetes	Mortierellales	Mortierellaceae	Mortierella	5.23125	1.12088	4.89219	0.170877	0.51784	0.922053	3.46521
Fungi	Ascomycota	Sordariomycetes	Glomerellales	Plectosphaerellaceae	Musicillium	3.34911	4.06809	0.0873218	0.345389	0.28146	0.530662	1.31748
Fungi	Ascomycota	Dothideomycetes	Capnodiales	Mycosphaerellaceae	Mycosphaerella	11.2953	0.0178737	0.168892	0.00372639	0.155408	3.61136	0.0373504
Fungi	Ascomycota	Sordariomycetes	Hypocreales	Stachybotryaceae	Myrothecium	0	0	0	0	0.260649	0	0
Fungi	Ascomycota	Sordariomycetes	Microascales	Halosphaeriaceae	Natantispora	0	1.76364	0	0.612857	0	0.0139585	0.0518038
Fungi	Ascomycota	Dothideomycetes	Botryosphaeriales	Botryosphaeriaceae	Neofusicoccum	0	0.000501755	0.786771	0.00026509	0	0.936098	0
Fungi	Ascomycota	Leotiomycetes	Helotiales	Myxotrichaceae	Oidiodendron	0	0	0	0	0.201726	0	0
Fungi	Ascomycota	Sordariomycetes	Magnaporthales	Magnaporthaceae	Ophioceras	0.249978	24.7798	12.198	30.8694	26.4943	23.1664	8.88765
Fungi	Ascomycota	Dothideomycetes	Pleosporales	Didymosphaeriaceae	Paraconiothyrium	2.98398	0	0.0172464	0	0.000842602	0.000825818	0
Fungi	Ascomycota	Sordariomycetes	Hypocreales	Stachybotryaceae	Paramyrothecium	0	0	0	0.00528439	0.152217	0	0
Fungi	Ascomycota	Dothideomycetes	Pleosporales	Phaeosphaeriaceae	Phaeosphaeria	3.02273	0	0.00176661	0.000795271	0	0	0
Fungi	Ascomycota	Sordariomycetes	Glomerellales	Plectosphaerellaceae	Plectosphaerella	17.5896	8.40559	14.2504	9.9928	11.9288	5.36365	5.9487
Fungi	Basidiomycota	Agaricomycetes	Agaricales	Psathyrellaceae	Psathyrella	0	0	4.34255	0	0.772305	0.798917	0
Fungi	Ascomycota	Leotiomycetes	Thelebolales	Pseudeurotiaceae	Pseudogymnoascus	0	0	3.21367	0	0.00184576	0.0035614	0
Fungi	Ascomycota	Dothideomycetes	Pleosporales	Cucurbitariaceae	Pyrenochaetopsis	0	0.00132207	2.16003	0.244464	6.745	2.80597	0.0104605
Fungi	Ascomycota	Dothideomycetes	Pleosporales	Pleosporaceae	Pyrenophora	0	0	1.09795	0	0	0	0
Fungi	Basidiomycota	Agaricomycetes	Cantharellales	Ceratobasidiaceae	Rhizoctonia	0.000197842	0	0	0	0	0	0
Fungi	Ascomycota	Sordariomycetes	Hypocreales	Hypocreales_fam_Incertae_sedis	Sarocladium	0.114594	1.26139	2.18406	0.718347	3.17867	9.49283	9.74391
Fungi	Ascomycota	Dothideomycetes	Pleosporales	Phaeosphaeriaceae	Setophoma	0	0	0	0	0	0	0.226079
Fungi	Basidiomycota	Microbotryomycetes	Sporidiobolales	Sporidiobolaceae	Sporobolomyces	0.0114222	0	0.00260494	0.00304854	0	0.336868	0
Fungi	Ascomycota	Dothideomycetes	Pleosporales	Massarinaceae	Stagonospora	0	0.00161128	0.690496	0.0175846	1.63057	0.25234	0.00538724
Fungi	Ascomycota	Dothideomycetes	Pleosporales	Pleosporaceae	Stemphylium	1.7261	0	0.0459319	0.000303003	0.00141488	0.050015	0.138752
Fungi	Basidiomycota	Agaricomycetes	Russulales	Peniophoraceae	Subulicystidium	0	0.156093	0	0	0	0	0
Fungi	Basidiomycota	Cystobasidiomycetes	Cystobasidiomycetes_ord_Incertae_sedis	Symmetrosporaceae	Symmetrospora	0	0	0.961327	0	0	0	0
Fungi	Ascomycota	Eurotiomycetes	Eurotiales	Trichocomaceae	Talaromyces	0	0	0.470092	0	0.0226086	0	0.000589918
Fungi	Basidiomycota	Agaricomycetes	Cantharellales	Ceratobasidiaceae	Thanatephorus	0	0.460072	0.191358	0.00128114	0.75855	0	0.266927
Fungi	Ascomycota	Dothideomycetes	Pleosporales	Torulaceae	Torula	0	0	0	0	0	0	0.176075
Fungi	Basidiomycota	Agaricomycetes	Trechisporales	Hydnodontaceae	Trechispora	0	0	0	0	0	0.963039	0
Fungi	Ascomycota	Sordariomycetes	Hypocreales	Hypocreaceae	Trichoderma	0	0	0	0	0	0	0
Fungi	Ascomycota	Sordariomycetes	Glomerellales	Plectosphaerellaceae	Verticillium	0.191278	0	1.39288	0	0	0.00105352	0
Fungi	Basidiomycota	Agaricomycetes	Unclassified Agaricomycetes	Unclassified Agaricomycetes	Unclassified Agaricomycetes	0.0160295	0.00432035	0.00180342	0.0056392	10.0218	6.77249	2.09173
Fungi	Ascomycota	Dothideomycetes	Unclassified Dothideomycetes	Unclassified Dothideomycetes	Unclassified Dothideomycetes	0	0	0.788864	0	0	0	0
Fungi	Ascomycota	Sordariomycetes	Unclassified Sordariomycetes	Unclassified Sordariomycetes	Unclassified Sordariomycetes	0.16301	4.22916	0.0146809	2.56402	1.20603	0.973959	0.16386
Fungi	Ascomycota	Sordariomycetes	Hypocreales	Bionectriaceae	Unclassified Bionectriaceae	0	0	0	0.749767	0	0	0
Fungi	Ascomycota	Sordariomycetes	Microascales	Ceratocystidaceae	Unclassified Ceratocystidaceae	0.00145643	0.00232137	0.00291397	0.00132545	0.00679978	0.00105003	6.34929
Fungi	Ascomycota	Sordariomycetes	Sordariales	Chaetomiaceae	Unclassified Chaetomiaceae	0	0.121761	0.0468641	0.00110363	0.00268089	0	0
Fungi	Ascomycota	Sordariomycetes	Hypocreales	Hypocreales_fam_Incertae_sedis	Unclassified Hypocreales_fam_Incertae_sedis	0.371161	1.43311	0.101498	0.0106568	0.0338782	0.0504221	0.969741
Fungi	Ascomycota	Sordariomycetes	Microascales	Microascaceae	Unclassified Microascaceae	2.18289	2.63775	0.00255291	1.12182	0.999902	0.499455	3.21121
Fungi	Ascomycota	Dothideomycetes	Pleosporales	Phaeosphaeriaceae	Unclassified Phaeosphaeriaceae	0	0	0	0	0	1.95306	0
Fungi	Ascomycota	Sordariomycetes	Glomerellales	Plectosphaerellaceae	Unclassified Plectosphaerellaceae	0	0.00774641	0	0.0126867	0.778944	0	0
Fungi	Basidiomycota	Agaricomycetes	Sebacinales	Sebacinaceae	Unclassified Sebacinaceae	0	0.00030818	0	0	0.685988	0	0
Fungi	Unclassified Fungi	Unclassified Fungi	Unclassified Fungi	Unclassified Fungi	Unclassified Fungi	0	0	0	0	0	0.191222	0.488926
Fungi	Basidiomycota	Agaricomycetes	Auriculariales	Unclassified Auriculariales	Unclassified Auriculariales	0	0.160192	0	0	0.0369706	0.00268746	0
Fungi	Ascomycota	Sordariomycetes	Branch06	Unclassified Branch06	Unclassified Branch06	0	1.04825	0	0	0.534329	0.000405506	0.00157906
Fungi	Ascomycota	Sordariomycetes	Hypocreales	Unclassified Hypocreales	Unclassified Hypocreales	0.0783434	0.999356	0	0.0799282	0.224243	0.783769	0.104597
Fungi	Basidiomycota	Malasseziomycetes	Malasseziales	Unclassified Malasseziales	Unclassified Malasseziales	0	0.0150969	0.585037	0	0.000710819	0	0
Fungi	Ascomycota	Sordariomycetes	Microascales	Unclassified Microascales	Unclassified Microascales	0	0	0	0	0.15863	0	0
Fungi	Ascomycota	Pezizomycetes	Pezizales	Unclassified Pezizales	Unclassified Pezizales	0	0.00249016	0	0	0	1.75847	0
Fungi	Basidiomycota	Agaricomycetes	Sebacinales	Unclassified Sebacinales	Unclassified Sebacinales	0.0295676	1.33676	0.0846107	0.13613	0.313507	1.90498	0.0443445
Fungi	Ascomycota	Unclassified Ascomycota	Unclassified Ascomycota	Unclassified Ascomycota	Unclassified Ascomycota	0.720935	0.0626983	0	0.0326268	2.2795	0.00106652	0.682649
	genera representing ≥ 1% of all sequences are marked in yellow

## Sheet: Rel. Abun. (Plants-Islands)
						Tenerife		La Palma		La Gomera
Kingdom	Phylum	Class	Order	Family	Genus	Mother plants	Suckers	Mother plants	Suckers	Mother plants	Suckers
Fungi	Ascomycota	Sordariomycetes	Hypocreales	Hypocreales_fam_Incertae_sedis	Acremonium	5.4092	8.16738	8.77053	3.05084	1.82972	6.69287
Fungi	Ascomycota	Dothideomycetes	Pleosporales	Morosphaeriaceae	Acrocalymma	0.374298	0.555499	0.0166437	0.00472463	0.371715	0.0987004
Fungi	Ascomycota	Sordariomycetes	Glomerellales	Plectosphaerellaceae	Acrostalagmus	0.409877	0.0475413	0.004752	0	0.0648264	0.0491979
Fungi	Ascomycota	Dothideomycetes	Pleosporales	Pleosporaceae	Alternaria	3.39262	4.79925	0.06802	1.9202	0.998599	21.0065
Fungi	Ascomycota	Orbiliomycetes	Orbiliales	Orbiliaceae	Arthrobotrys	0.000169981	0	0	0.00116242	0.194932	0.00278775
Fungi	Basidiomycota	Agaricomycetes	Auriculariales	Auriculariaceae	Auricularia	0	0	0.000374644	0	0.856202	0
Fungi	Ascomycota	Dothideomycetes	Pleosporales	Biatriosporaceae	Biatriospora	0	0	0.338468	0	0	0
Fungi	Ascomycota	Sordariomycetes	Sordariales	Chaetomiaceae	Botryotrichum	0.00262069	0.072167	0	0	0.00292643	0.000464625
Fungi	Basidiomycota	Cystobasidiomycetes	Cystobasidiomycetes_ord_Incertae_sedis	Buckleyzymaceae	Buckleyzyma	0.000500951	0.000501121	0	1.83458	0	0
Fungi	Ascomycota	Sordariomycetes	Hypocreales	Nectriaceae	Campylospora	0	0	0.154036	0.0878053	0.204327	0.122984
Fungi	Ascomycota	Sordariomycetes	Microascales	Microascaceae	Cephalotrichum	0.00030057	0	0	0.00281834	0.00152175	0
Fungi	Ascomycota	Sordariomycetes	Sordariales	Lasiosphaeriaceae	Cercophora	0.00410289	0	0	0	0.0079599	0
Fungi	Ascomycota	Sordariomycetes	Sordariales	Chaetomiaceae	Chaetomium	0.0909115	0.179575	0	0	0.000553522	0.00524956
Fungi	Ascomycota	Sordariomycetes	Microascales	Halosphaeriaceae	Cirrenalia	1.24824	0.122783	0.0994929	0.00320709	0	0
Fungi	Ascomycota	Dothideomycetes	Capnodiales	Cladosporiaceae	Cladosporium	0.0776232	0.674263	0.0692793	0.104692	0.017958	0.0122969
Fungi	Ascomycota	Dothideomycetes	Pleosporales	Coniothyriaceae	Coniothyrium	0	1.13172	0	0	0	0
Fungi	Basidiomycota	Agaricomycetes	Agaricales	Psathyrellaceae	Coprinopsis	1.97326	0.662155	0.819547	0.0673092	0.00025448	0.000911079
Fungi	Ascomycota	Eurotiomycetes	Chaetothyriales	Cyphellophoraceae	Cyphellophora	21.6346	5.74786	19.6413	15.854	23.7859	8.79614
Fungi	Ascomycota	Sordariomycetes	Hypocreales	Nectriaceae	Dactylonectria	0.382911	8.63345	1.11627	1.28288	0.54592	0.356843
Fungi	Ascomycota	Dothideomycetes	Pleosporales	Didymellaceae	Epicoccum	0	0.875687	0.016755	0.0157108	0	0
Fungi	Ascomycota	Eurotiomycetes	Chaetothyriales	Herpotrichiellaceae	Exophiala	0.33203	0.0322373	2.08523	0.0723637	1.66326	0.00281415
Fungi	Basidiomycota	Tremellomycetes	Filobasidiales	Filobasidiaceae	Filobasidium	0.0146238	0.0627773	0.00423776	5.3965	0.00179476	3.00807
Fungi	Ascomycota	Sordariomycetes	Hypocreales	Nectriaceae	Fusarium	12.1691	8.15304	5.59788	8.87461	9.56007	7.11235
Fungi	Ascomycota	Sordariomycetes	Xylariales	Xylariales_fam_Incertae_sedis	Fusidium	0	0	0.155242	0	0	0
Fungi	Ascomycota	Sordariomycetes	Hypocreales	Nectriaceae	Gibberella	0.337993	0.0118538	0	0.0308751	0.00889254	0.0634444
Fungi	Ascomycota	Sordariomycetes	Glomerellales	Plectosphaerellaceae	Gibellulopsis	0.0653789	0	0.00102368	0	0	0.00242043
Fungi	Ascomycota	Sordariomycetes	Hypocreales	Bionectriaceae	Gliomastix	0	0	0.0802575	0	0.176171	0.0367273
Fungi	Ascomycota	Sordariomycetes	Sordariales	Chaetomiaceae	Humicola	0	0	0	0.000440366	0.00152175	0.00143025
Fungi	Ascomycota	Sordariomycetes	Hypocreales	Nectriaceae	Ilyonectria	0	0	0.83203	0.365831	1.40696	0.0470183
Fungi	Ascomycota	Dothideomycetes	Botryosphaeriales	Botryosphaeriaceae	Macrophomina	0	0	0.0109896	0.272814	0.0349907	0.00460159
Fungi	Basidiomycota	Malasseziomycetes	Malasseziales	Malasseziaceae	Malassezia	0.525327	2.88804	0.00745488	2.77653	0.00201225	0.265101
Fungi	Basidiomycota	Agaricomycetes	Agaricales	Omphalotaceae	Marasmiellus	0	0	0	0	0.993194	0
Fungi	Ascomycota	Sordariomycetes	Hypocreales	Clavicipitaceae	Metacordyceps	0.331028	0	0	0	0.0264897	0.00458893
Fungi	Ascomycota	Saccharomycetes	Saccharomycetales	Debaryomycetaceae	Meyerozyma	0	5.42548	0	0	0	0
Fungi	Ascomycota	Sordariomycetes	Microascales	Microascaceae	Microascus	0	0.212016	0	0	0	0.330812
Fungi	Mortierellomycota	Mortierellomycetes	Mortierellales	Mortierellaceae	Mortierella	5.31922	1.84806	0.133219	0.555499	1.1402	3.22526
Fungi	Ascomycota	Sordariomycetes	Glomerellales	Plectosphaerellaceae	Musicillium	0.529315	5.2754	0.305887	0.320962	0.0668148	1.82772
Fungi	Ascomycota	Dothideomycetes	Capnodiales	Mycosphaerellaceae	Mycosphaerella	1.18876	8.13776	0.032694	0.12644	0.111968	3.88668
Fungi	Ascomycota	Sordariomycetes	Hypocreales	Stachybotryaceae	Myrothecium	0	0	0	0.260649	0	0
Fungi	Ascomycota	Sordariomycetes	Microascales	Halosphaeriaceae	Natantispora	0.217678	1.06877	0.592414	0.0204426	0.0576417	0.00375219
Fungi	Ascomycota	Dothideomycetes	Botryosphaeriales	Botryosphaeriaceae	Neofusicoccum	0.000322557	0.45895	0	0.00026509	0	1.02971
Fungi	Ascomycota	Leotiomycetes	Helotiales	Myxotrichaceae	Oidiodendron	0	0	0	0.201726	0	0
Fungi	Ascomycota	Sordariomycetes	Magnaporthales	Magnaporthaceae	Ophioceras	17.1828	5.86202	28.6143	28.7494	18.9055	13.5746
Fungi	Ascomycota	Dothideomycetes	Pleosporales	Didymosphaeriaceae	Paraconiothyrium	2.13142	0.0100604	0	0.000842602	0	0.000908399
Fungi	Ascomycota	Sordariomycetes	Hypocreales	Stachybotryaceae	Paramyrothecium	0	0	0.152217	0.00528439	0	0
Fungi	Ascomycota	Dothideomycetes	Pleosporales	Phaeosphaeriaceae	Phaeosphaeria	2.15997	0	0	0.000795271	0	0
Fungi	Ascomycota	Sordariomycetes	Glomerellales	Plectosphaerellaceae	Plectosphaerella	13.1801	13.8982	7.74671	14.1749	7.047	4.09701
Fungi	Basidiomycota	Agaricomycetes	Agaricales	Psathyrellaceae	Psathyrella	0.0191468	2.51082	0.507283	0.265022	0.798917	0
Fungi	Ascomycota	Leotiomycetes	Thelebolales	Pseudeurotiaceae	Pseudogymnoascus	0.087986	1.77199	0.00101546	0.000830303	0.0035614	0
Fungi	Ascomycota	Dothideomycetes	Pleosporales	Cucurbitariaceae	Pyrenochaetopsis	0.782304	0.348322	6.80315	0.18631	2.57499	0.264541
Fungi	Ascomycota	Dothideomycetes	Pleosporales	Pleosporaceae	Pyrenophora	0.548976	0	0	0	0	0
Fungi	Basidiomycota	Agaricomycetes	Cantharellales	Ceratobasidiaceae	Rhizoctonia	0.000141315	0	0	0	0	0
Fungi	Ascomycota	Sordariomycetes	Hypocreales	Hypocreales_fam_Incertae_sedis	Sarocladium	0.797009	1.38573	3.48827	0.408751	5.61157	14.0133
Fungi	Ascomycota	Dothideomycetes	Pleosporales	Phaeosphaeriaceae	Setophoma	0	0	0	0	0.204526	0.00110019
Fungi	Basidiomycota	Microbotryomycetes	Sporidiobolales	Sporidiobolaceae	Sporobolomyces	0.00946119	0	0	0.00304854	0.336868	0
Fungi	Ascomycota	Dothideomycetes	Pleosporales	Massarinaceae	Stagonospora	0.00309996	0.400381	1.6326	0.0155534	0.253182	0.00446057
Fungi	Ascomycota	Dothideomycetes	Pleosporales	Pleosporaceae	Stemphylium	0.0397633	1.41882	0.00141488	0.000303003	0.00590294	0.187275
Fungi	Basidiomycota	Agaricomycetes	Russulales	Peniophoraceae	Subulicystidium	0.100346	0	0	0	0	0
Fungi	Basidiomycota	Cystobasidiomycetes	Cystobasidiomycetes_ord_Incertae_sedis	Symmetrosporaceae	Symmetrospora	0	0.560774	0	0	0	0
Fungi	Ascomycota	Eurotiomycetes	Eurotiales	Trichocomaceae	Talaromyces	0.235046	0	0	0.0226086	0	0.000589918
Fungi	Basidiomycota	Agaricomycetes	Cantharellales	Ceratobasidiaceae	Thanatephorus	0.128833	0.306374	0.458929	0.300902	0.063021	0.197604
Fungi	Ascomycota	Dothideomycetes	Pleosporales	Torulaceae	Torula	0	0	0	0	0.00145781	0.174472
Fungi	Basidiomycota	Agaricomycetes	Trechisporales	Hydnodontaceae	Trechispora	0	0	0	0	0.961393	0.00181142
Fungi	Ascomycota	Sordariomycetes	Hypocreales	Hypocreaceae	Trichoderma	0	0	0	0	0	0
Fungi	Ascomycota	Sordariomycetes	Glomerellales	Plectosphaerellaceae	Verticillium	0	0.971909	0	0	0.00105352	0
Fungi	Basidiomycota	Agaricomycetes	Unclassified Agaricomycetes	Unclassified Agaricomycetes	Unclassified Agaricomycetes	0.0134337	0.00197748	5.27584	4.7516	8.67351	0.000607386
Fungi	Ascomycota	Dothideomycetes	Unclassified Dothideomycetes	Unclassified Dothideomycetes	Unclassified Dothideomycetes	0.394432	0	0	0	0	0
Fungi	Ascomycota	Sordariomycetes	Unclassified Sordariomycetes	Unclassified Sordariomycetes	Unclassified Sordariomycetes	2.02341	0.955632	2.28325	1.4868	1.12292	0
Fungi	Ascomycota	Sordariomycetes	Hypocreales	Bionectriaceae	Unclassified Bionectriaceae	0	0	0	0.749767	0	0
Fungi	Ascomycota	Sordariomycetes	Microascales	Ceratocystidaceae	Unclassified Ceratocystidaceae	0.00215595	0.00213925	0.00345626	0.00466897	0	6.35045
Fungi	Ascomycota	Sordariomycetes	Sordariales	Chaetomiaceae	Unclassified Chaetomiaceae	0.0835984	0.0211264	0.00268089	0.00110363	0	0
Fungi	Ascomycota	Sordariomycetes	Hypocreales	Hypocreales_fam_Incertae_sedis	Unclassified Hypocreales_fam_Incertae_sedis	0.190247	1.22139	0.0237121	0.020823	0.100356	0.914813
Fungi	Ascomycota	Sordariomycetes	Microascales	Microascaceae	Unclassified Microascaceae	2.6574	0.698578	0.651807	1.46992	3.20716	0.232739
Fungi	Ascomycota	Dothideomycetes	Pleosporales	Phaeosphaeriaceae	Unclassified Phaeosphaeriaceae	0	0	0	0	0.263775	1.85821
Fungi	Ascomycota	Sordariomycetes	Glomerellales	Plectosphaerellaceae	Unclassified Plectosphaerellaceae	0.0017782	0.00373525	0.00779442	0.783837	0	0
Fungi	Basidiomycota	Agaricomycetes	Sebacinales	Sebacinaceae	Unclassified Sebacinaceae	0.000198116	0	0.685988	0	0	0
Fungi	Unclassified Fungi	Unclassified Fungi	Unclassified Fungi	Unclassified Fungi	Unclassified Fungi	0	0	0	0	0.629497	0.00682443
Fungi	Basidiomycota	Agaricomycetes	Auriculariales	Unclassified Auriculariales	Unclassified Auriculariales	0.102981	0	0.0369706	0	0.00268746	0
Fungi	Ascomycota	Sordariomycetes	Branch06	Unclassified Branch06	Unclassified Branch06	0.00195413	0.783907	0	0.534329	0.00143551	0.000446057
Fungi	Ascomycota	Sordariomycetes	Hypocreales	Unclassified Hypocreales	Unclassified Hypocreales	0.506399	0.224005	0.0442897	0.259882	0.878857	0
Fungi	Basidiomycota	Malasseziomycetes	Malasseziales	Unclassified Malasseziales	Unclassified Malasseziales	0	0.352594	0.000710819	0	0	0
Fungi	Ascomycota	Sordariomycetes	Microascales	Unclassified Microascales	Unclassified Microascales	0	0	0.15863	0	0	0
Fungi	Ascomycota	Pezizomycetes	Pezizales	Unclassified Pezizales	Unclassified Pezizales	0	0.00186762	0	0	1.75847	0
Fungi	Basidiomycota	Agaricomycetes	Sebacinales	Unclassified Sebacinales	Unclassified Sebacinales	0.0686908	0.996427	0.279695	0.169943	1.83539	0.120893
Fungi	Ascomycota	Unclassified Ascomycota	Unclassified Ascomycota	Unclassified Ascomycota	Unclassified Ascomycota	0.514953	0.0470237	0.185279	2.12685	0.621656	0
	genera representing ≥ 1% of all sequences are marked in yellow
