# Supplementary material for: The Banana Root Endophytome: Differences between Mother Plants and Suckers and Evaluation of Selected Bacteria to Control Fusarium oxysporum f.sp. cubense
Source: J Fungi (Basel). 2021 Mar 9;7(3):194. doi: 10.3390/jof7030194 (PMC8002102; doi:10.3390/jof7030194)
Supplement: Supplementary file 1 [file jof-07-00194-s001.zip › Supplementary Tables/Supplementary Table S3. Core_bacteriome.xlsx]

## Sheet: Genera_plantafinca_table_Final
	Cores in Tenerife and La Palma		Cores in Tenerife and Gomera		Cores in La Palma and Gomera	Cores indicated by colors								Comparison Sucker vs Mother each Farm (boldface significant)		Comparison Sucker vs Mother each Island (red significant)					Tenerife			La Palma		Gomera		Tenerife			La Palma		Gomera							Tenerife			La Palma		Gomera			Tenerife
Kingdom	Phylum	Class	Order	Family	Genus	All	Tenerife	Palma	Gomera	Sucker	Mother	Sucker (each Island)	Mother (each Island)	p-values	q-values	p-values	q-values	Ave_All	Ave_Sucker	Ave_Mother	Ave_Sucker_F05	Ave_Sucker_F06	Ave_Sucker_F09	Ave_Sucker_F07	Ave_Sucker_F08	Ave_Sucker_F10	Ave_Sucker_F11	Ave_Mother_F05	Ave_Mother_F06	Ave_Mother_F09	Ave_Mother_F07	Ave_Mother_F08	Ave_Mother_F10	Ave_Mother_F011	Core_All	Core_Tenerife	Core_Palma	Core_Gomera	Core_Suckers	Core_Sucker_F05	Core_Sucker_F06	Core_Sucker_F09	Core_Sucker_F07	Core_Sucker_F08	Core_Sucker_F10	Core_Sucker_F11	Core_Mothers	Core_Mother_F05	Core_Mother_F06
Bacteria	Proteobacteria	Gammaproteobacteria	Pseudomonadales	Pseudomonadaceae	Pseudomonas									0.113668	0.594862	0.0090508	0.177622	27.4187	32.4304	22.4069	52.2431	30.6433	40.0525	33.8336	20.5979	21.368	28.2745	47.0263	26.4161	39.8878	9.02167	12.3953	14.2913	7.80985	0	0	0	0	0	0	0	0	0	0	0	0	0	0	0
Bacteria	Actinobacteria	Actinobacteria	Actinomycetales	Streptomycetaceae	Streptomyces									0.761737	0.776576	0.76024	0.817519	6.28804	5.64133	6.93474	3.65174	2.36156	5.88051	14.7648	2.07486	5.98502	4.77086	2.41529	4.57263	7.15244	9.91745	4.90765	5.28447	14.2933	5	4	1	0	4	1	1	1	1	0	0	0	1	1	0
Bacteria	Proteobacteria	Alphaproteobacteria	Rhizobiales	Rhizobiaceae	Rhizobium									0.728266	0.747305	0.283877	0.810339	8.23334	7.56101	8.90566	2.98534	4.41712	5.96842	2.8162	7.59767	19.9562	9.18616	4.05925	8.78447	10.6311	8.34855	10.818	8.74292	10.9552	6	3	1	2	4	2	0	0	1	0	1	0	2	0	1
Bacteria	Bacteroidetes	Sphingobacteriia	Sphingobacteriales	Sphingobacteriaceae	Pedobacter									0.345992	0.823042	0.346367	0.776852	2.42698	2.18509	2.66886	0.652893	0.341297	5.98277	0.327553	3.35529	2.19219	2.44367	0.611596	2.88467	1.77539	1.66208	1.52495	4.85308	5.37023	11	8	1	2	8	2	3	0	1	0	1	1	3	1	1
Bacteria	Proteobacteria	Alphaproteobacteria	Sphingomonadales	Sphingomonadaceae	Sphingomonas									0.0494739	0.38837	0.0316179	0.381847	1.25807	0.692232	1.8239	0.0169187	0.528436	1.15104	0.541619	1.39115	0.68186	0.5346	0.114644	1.98665	1.40174	3.08648	1.3857	3.22806	1.56403	13	9	2	2	10	4	0	2	1	1	1	1	3	1	1
Bacteria	Proteobacteria	Alphaproteobacteria	Sphingomonadales	Sphingomonadaceae	Sphingopyxis									0.0383792	0.401702	0.250347	0.818843	0.577723	0.464269	0.691177	0.00659474	0.18556	0.410997	0.183034	0.419754	0.235809	1.80813	0.293114	1.59223	0.402397	1.17863	0.455853	0.393762	0.522248	11	7	3	1	8	3	0	2	2	0	1	0	3	1	0
Bacteria	Proteobacteria	Alphaproteobacteria	Sphingomonadales	Sphingomonadaceae	Sphingobium									0.516519	0.693107	0.913045	0.918898	1.85489	1.98911	1.72066	0.0452174	2.63187	3.44529	0.645862	4.86733	1.31771	0.970512	0.234425	1.77533	2.50856	0.779029	2.73227	2.14623	1.86878	9	5	1	3	6	2	0	1	1	0	1	1	3	1	1
Bacteria	Proteobacteria	Alphaproteobacteria	Rhizobiales	Bradyrhizobiaceae	Bradyrhizobium									0.103481	0.580233	0.0131721	0.206802	1.00218	0.203996	1.80037	0.00528709	0.162798	0.223739	0.457771	0.359576	0.0824976	0.1363	0.00274412	2.48956	0.321851	2.85089	0.892046	2.81325	3.23223	15	11	1	3	11	4	1	2	1	0	2	1	4	3	0
Bacteria	Proteobacteria	Alphaproteobacteria	Rhizobiales	Hyphomicrobiaceae	Devosia									0.665107	0.72015	0.823024	0.855727	0.604924	0.51528	0.694567	0.44634	0.809964	0.294949	0.62291	0.620428	0.258355	0.554013	0.162685	1.05944	0.299814	0.477336	1.19333	0.406459	1.26291	9	5	2	2	5	1	0	1	2	0	1	0	4	1	1
Bacteria	Bacteroidetes	Flavobacteriia	Flavobacteriales	Flavobacteriaceae	Flavobacterium									0.176316	0.675161	0.151559	0.721054	2.18305	3.33745	1.02866	0.696374	10.854	5.68128	2.0353	0.977103	0.275736	2.84237	2.67531	1.3801	0.42379	0.286928	1.4795	0.520538	0.434421	13	4	4	5	9	2	0	0	2	2	2	1	4	1	0
Bacteria	Bacteroidetes	Sphingobacteriia	Sphingobacteriales	Chitinophagaceae	Chitinophaga									0.229841	0.721702	0.00707588	0.158702	1.44195	0.717185	2.16672	0	0.0152068	0.489473	0.404546	0.0639204	1.89814	2.14901	0	0.470379	2.19943	0.650278	0.584735	4.84604	6.41621	24	17	4	3	18	5	4	2	2	2	1	2	6	4	1
Bacteria	Bacteroidetes	Cytophagia	Cytophagales	Cytophagaceae	Ohtaekwangia									0.0849237	0.512808	0.183164	0.756756	1.68039	0.306457	3.05433	0.0118578	0.0684952	0	0.193943	1.175	0	0.695907	0.0536385	9.17101	0.622361	5.65189	2.5889	1.11401	2.17852	26	16	4	6	20	3	2	5	3	1	5	1	6	2	1
Bacteria	Verrucomicrobia	Verrucomicrobiae	Verrucomicrobiales	Verrucomicrobiaceae	Luteolibacter									0.898009	0.903765	0.863665	0.874809	0.284523	0.336671	0.232374	0.507602	0.0695768	0.171869	0.210703	0.663074	0.551004	0.18287	0.0214205	0.203428	0.260745	0.318272	0.277143	0.29614	0.249472	19	12	4	3	13	3	1	3	3	1	1	1	6	2	2
Bacteria	Proteobacteria	Gammaproteobacteria	Xanthomonadales	Sinobacteraceae	Steroidobacter									0.000462881	0.0181681	0.000721875	0.0226669	2.33131	0.403408	4.25922	0	0.680051	0.18658	0.875126	0.775948	0.101562	0.204587	0	4.25748	0.729553	13.745	3.14896	3.55444	4.37905	22	16	2	4	15	5	2	3	1	0	2	2	7	4	1
Bacteria	Firmicutes	Bacilli	Bacillales	Bacillaceae_1	Bacillus									0.159098	0.657325	0.409715	0.784455	0.446999	0.539753	0.354246	0.583046	0.0516376	0.208958	1.59659	0.039048	0.802689	0.496295	0.439907	0.316388	0.868782	0.509795	0.0171259	0.115632	0.212091	15	7	5	3	8	1	3	1	0	1	1	1	7	0	1
Bacteria	Proteobacteria	Betaproteobacteria	Rhodocyclales	Rhodocyclaceae	Georgfuchsia									0.352137	0.825157	0.811563	0.855137	0.560599	0.491544	0.629654	0.31188	1.86184	0.115479	0.184115	0.370281	0.0405481	0.556663	0.508637	0.399776	0.785426	1.5276	0.147969	0.373674	0.664488	18	6	4	8	11	2	0	1	3	0	3	2	7	1	1
Bacteria	Actinobacteria	Actinobacteria	Actinomycetales	Pseudonocardiaceae	Actinophytocola									0.00743958	0.194669	0.000646065	0.025358	3.48966	0.85112	6.12821	0.00423206	0.0379948	0.0931442	1.62614	1.73115	1.81434	0.650843	0	0.423731	2.25747	8.35898	24.4832	3.0233	4.3508	25	18	4	3	17	4	3	4	1	2	1	2	8	4	2
Bacteria	Proteobacteria	Betaproteobacteria	Burkholderiales	Comamonadaceae	Variovorax									0.253936	0.724872	0.556015	0.831375	0.926945	1.02224	0.831646	0	0	1.91909	0.49916	3.1763	0.700936	0.860223	0.148798	0.269304	1.17793	1.35146	0.458983	1.4839	0.931147	25	18	3	4	17	5	5	2	1	1	1	2	8	3	2
Bacteria	Proteobacteria	Alphaproteobacteria	Rhizobiales	Bradyrhizobiaceae	Bosea									0.515936	0.698293	0.268574	0.843323	0.269301	0.26481	0.273792	0	0.0126709	0.0990324	0.215802	0.487262	0.198411	0.840489	0.00673232	0.286764	0.119507	0.830819	0.258765	0.186824	0.227135	23	14	5	4	15	5	2	2	2	1	1	2	8	3	1
Bacteria	Bacteroidetes	Sphingobacteriia	Sphingobacteriales	Chitinophagaceae	Niastella									0.104036	0.56323	0.0844006	0.697416	1.22316	0.813002	1.63332	0	0.302219	0.0290899	0.381318	4.81059	0.0796912	0.088109	0	1.87442	0.636262	5.16484	1.44086	0.853907	1.46297	27	17	2	8	19	5	3	3	2	0	4	2	8	4	0
Bacteria	Proteobacteria	Gammaproteobacteria	Enterobacteriales	Enterobacteriaceae	Enterobacter									0.144376	0.666676	0.0102913	0.179526	3.38295	4.91861	1.84729	1.04765	0.235417	0.0313876	15.4857	9.08495	8.3576	0.187559	3.20153	0.247578	1.23801	1.56529	0.625507	3.31048	2.74264	22	12	6	4	13	2	2	3	2	2	1	1	9	1	3
Bacteria	Bacteroidetes	Cytophagia	Cytophagales	Cytophagaceae	Dyadobacter									0.634133	0.701119	0.604311	0.790641	0.443169	0.513795	0.372542	0.11604	0.0255967	0.560247	0.401384	0.693168	0.388805	1.41132	0.0251347	0.707607	0.472663	0.3073	0.174079	0.190691	0.730321	20	9	6	5	11	2	2	1	2	2	1	1	9	3	1
Bacteria	Proteobacteria	Gammaproteobacteria	Xanthomonadales	Xanthomonadaceae	Pseudoxanthomonas									0.101487	0.590127	0.485357	0.79376	0.701465	0.314057	1.08887	0	0.0621685	0.00365815	0.577499	0.228466	0.187207	1.1394	0.0134646	3.87184	0.163091	1.86071	0.387726	0.235653	1.08963	26	13	5	8	17	5	0	4	2	1	3	2	9	3	0
Bacteria	Proteobacteria	Alphaproteobacteria	Rhizobiales	Rhizobiaceae	Shinella									0.490428	0.865137	0.153039	0.686491	0.803309	1.21361	0.393011	0.022571	0.763852	0.0640398	1.37465	5.98408	0.0259518	0.260102	0.272394	0.505147	0.433207	0.128226	0.858059	0.0365285	0.517513	23	11	3	9	14	4	0	3	2	0	3	2	9	2	1
Bacteria	Proteobacteria	Alphaproteobacteria	Rhizobiales	Xanthobacteraceae	Pseudolabrys									0.670964	0.721516	0.861465	0.878247	0.10288	0.110371	0.0953895	0	0.59088	0.0256873	0.0401887	0.0997491	0.00415058	0.0119385	0.0182734	0.104427	0.0862689	0.0393998	0.26898	0.0296102	0.120768	32	17	7	8	22	5	3	3	3	1	4	3	10	3	1
Bacteria	Proteobacteria	Betaproteobacteria	Methylophilales	Methylophilaceae	Methylophilus									0.354088	0.817527	0.839061	0.866662	0.48763	0.564051	0.411209	0.0171043	0.327181	1.47258	0.0798147	0.788378	0.114386	1.14891	0.0345133	0.578959	0.767672	0.231335	1.09543	0.0404941	0.130058	25	13	5	7	14	3	1	2	2	1	3	2	11	2	3
Bacteria	Bacteroidetes	Sphingobacteriia	Sphingobacteriales	Sphingobacteriaceae	Mucilaginibacter									0.376914	0.821883	0.578271	0.832923	0.857899	0.818168	0.89763	0	0.231132	0.706186	0.0951566	4.02578	0	0.668917	0.00516533	0.0255988	1.32831	0.0721691	2.53278	2.03883	0.28056	33	19	5	9	22	5	3	3	3	1	5	2	11	2	3
Bacteria	Proteobacteria	Gammaproteobacteria	Enterobacteriales	Enterobacteriaceae	Serratia									0.226215	0.72481	0.410423	0.776342	1.4146	1.80127	1.02794	5.15988	0.272085	0.849964	1.9426	0.0510565	3.916	0.417275	3.54768	1.99973	1.07079	0.030433	0.0495959	0.424963	0.0723913	16	7	5	4	5	1	1	1	2	0	0	0	11	0	3
Bacteria	Firmicutes	Bacilli	Bacillales	Paenibacillaceae_1	Paenibacillus									0.0312085	0.349981	0.132251	0.715981	0.408128	0.41463	0.401626	0.339425	0.270573	0.0546332	1.61328	0.321064	0.16526	0.138174	1.8792	0.311087	0.17961	0.345876	0.0246777	0.0373398	0.0335888	20	9	3	8	9	2	0	3	1	1	2	0	11	1	1
Bacteria	Proteobacteria	Alphaproteobacteria	Rhizobiales	Phyllobacteriaceae	Mesorhizobium									0.529818	0.68745	0.146601	0.71926	0.549624	0.400238	0.699011	0.0158613	0	0.577966	0.0637106	0.364351	0.711515	1.06826	0	0.598973	0.217891	0.719159	0.0620086	0.921578	2.37346	31	19	8	4	19	4	5	2	2	3	1	2	12	4	2
Bacteria	Proteobacteria	Alphaproteobacteria	Rhodospirillales	Family_Rhodospirillales	Reyranella									0.538317	0.681578	0.375817	0.776358	0.0713852	0.0629108	0.0798595	0	0.0697097	0.0201198	0.0301091	0.259983	0	0.0604542	0.00769408	0.0652299	0.0770772	0.1305	0.123992	0.0620531	0.092471	35	19	7	9	23	5	3	4	2	2	5	2	12	3	2
Bacteria	Proteobacteria	Betaproteobacteria	Burkholderiales	Oxalobacteraceae	Noviherbaspirillum									0.480346	0.87691	0.702912	0.788266	0.404961	0.524947	0.284974	0.107661	0.217435	0.370212	1.52448	0.00244215	0.178855	1.27354	0.0230822	0.272679	0.533667	0.0817267	0.854266	0.0401851	0.189214	29	11	11	7	16	2	2	1	3	4	3	1	13	3	3
Bacteria	Proteobacteria	Gammaproteobacteria	Xanthomonadales	Sinobacteraceae	Povalibacter									0.300876	0.774387	0.0460465	0.481954	0.201872	0.0207311	0.383013	0	0.0146595	0	0.0611573	0.0693011	0	0	0	0.0983979	0.0753002	0.574492	0.0406476	0.504068	1.38818	40	21	7	12	27	5	4	5	3	1	5	4	13	4	1
Bacteria	Proteobacteria	Gammaproteobacteria	Xanthomonadales	Xanthomonadaceae	Stenotrophomonas									0.52308	0.690114	0.851868	0.874139	0.186911	0.133503	0.240319	0.312379	0.00475879	0.00548722	0.252819	0.0179392	0.0623385	0.278801	0.0439128	0.116888	0.750648	0.0602851	0.464683	0.150971	0.0948437	34	17	7	10	21	2	4	4	2	3	3	3	13	2	3
Bacteria	Proteobacteria	Betaproteobacteria	Burkholderiales	Oxalobacteraceae	Oxalicibacterium									0.20479	0.71449	0.488313	0.782297	0.276916	0.151924	0.401908	0.24784	0.00912409	0.342149	0.02905	0.0393306	0.337416	0.0585574	1.71317	0.00289925	0.414292	0.253691	0.164745	0.0657409	0.198822	30	14	8	8	17	3	4	2	4	2	1	1	13	1	4
Bacteria	Proteobacteria	Alphaproteobacteria	Caulobacterales	Caulobacteraceae	Caulobacter									0.206383	0.704393	0.678245	0.79466	0.218833	0.235122	0.202543	0.00564274	0.332218	0.510679	0.170711	0.172356	0.0622587	0.391991	0	0.120696	0.162652	0.0397037	0.689322	0.248563	0.156868	32	16	9	7	18	4	2	1	4	2	4	1	14	4	3
Bacteria	Proteobacteria	Alphaproteobacteria	Rhizobiales	Hyphomicrobiaceae	Rhodoplanes									0.0781269	0.533301	0.528606	0.813638	0.0694298	0.0269549	0.111905	0	0.0953035	0	0.0133447	0.050381	0.00822143	0.0214339	0.00201078	0.450989	0.00626409	0.134737	0.0428755	0.04614	0.100316	37	21	8	8	23	5	3	5	3	1	4	2	14	3	1
Bacteria	Proteobacteria	Alphaproteobacteria	Rhizobiales	Rhizobiaceae	Neorhizobium									0.282812	0.765544	0.27154	0.835916	0.427962	0.353725	0.502199	0.315261	0.0150206	0.840249	0.498334	0.248885	0.045982	0.512346	0.0410047	0.0238917	0.602995	0.0690636	0.529653	0.475399	1.77338	28	12	10	6	14	3	2	1	4	2	1	1	14	2	3
Bacteria	Proteobacteria	Betaproteobacteria	Burkholderiales	Comamonadaceae	Pseudorhodoferax									0.436067	0.866615	0.248616	0.830483	0.242438	0.0303723	0.454503	0	0.00188232	0	0.0208953	0.114139	0.0373627	0.0383274	0.0451133	0.0970964	0.0839755	2.29184	0.15471	0.374289	0.134498	42	21	12	9	28	5	4	5	4	4	3	3	14	1	3
Bacteria	Proteobacteria	Alphaproteobacteria	Rhodospirillales	Rhodospirillaceae	Dongia									0.00436684	0.137119	0.000124531	0.00977567	0.0541216	0.019087	0.0891561	0	0.0167275	0.0274361	0.0333641	0.0515389	0	0.0045427	0	0.0068869	0.0378561	0.206966	0.0755975	0.160166	0.13662	40	24	6	10	25	5	4	4	2	2	5	3	15	4	4
Bacteria	Proteobacteria	Alphaproteobacteria	Rhizobiales	Beijerinckiaceae	Beijerinckia									0.0101037	0.226611	0.00164791	0.0431202	0.093602	0.0253808	0.161823	0	0	0.0146326	0.0212333	0.0600654	0.0276305	0.0541042	0	0.0805154	0.0983102	0.158834	0.11373	0.515837	0.165535	40	24	10	6	25	5	5	4	3	4	2	2	15	4	3
Bacteria	Proteobacteria	Alphaproteobacteria	Sphingomonadales	Sphingomonadaceae	Novosphingobium									0.203702	0.726844	0.113646	0.713698	0.235753	0.138272	0.333235	0	0.00912409	0.0365815	0.0256264	0.204478	0.461761	0.230329	0	0	0.190976	0.081081	0.881807	0.906884	0.271895	35	23	6	6	20	5	4	4	4	0	2	1	15	4	5
Bacteria	Proteobacteria	Gammaproteobacteria	Enterobacteriales	Enterobacteriaceae	Buttiauxella									0.603575	0.672066	0.248148	0.846941	1.37184	2.22505	0.518632	0.0148122	2.27155	5.46016	3.08595	4.38312	0.0255181	0.334254	0.0256374	1.21226	1.0231	0.214746	0.991321	0.0494659	0.113891	29	15	6	8	14	4	0	3	2	1	2	2	15	3	2
Bacteria	Proteobacteria	Gammaproteobacteria	Aeromonadales	Aeromonadaceae	Aeromonas									0.336992	0.813965	0.496309	0.787076	0.884848	1.0042	0.7655	0.68157	3.02713	0	0.707098	2.57918	0.00253858	0.0318489	1.3449	0.280334	0.540591	0.0776567	2.93775	0.0820696	0.0951967	29	14	5	10	14	2	0	5	1	1	4	1	15	1	2
Bacteria	Proteobacteria	Betaproteobacteria	Burkholderiales	Alcaligenaceae	Achromobacter									0.784306	0.794426	0.534499	0.806887	0.216482	0.133242	0.299722	0.109428	0.0220128	0.0714577	0.0938526	0.296645	0.205397	0.133903	0.450271	0.245619	0.475484	0.0425292	0.356319	0.467327	0.0605075	32	14	8	10	17	3	3	2	3	2	3	1	15	2	3
Bacteria	Proteobacteria	Gammaproteobacteria	Pseudomonadales	Pseudomonadaceae	Cellvibrio									0.0828448	0.541943	0.37464	0.784245	1.27578	1.78506	0.766501	2.03174	3.45687	0.0416035	0.678227	3.19422	0	3.09278	3.81115	0.243615	0.899643	0.0412331	0.248637	0.00398736	0.117248	29	8	9	12	13	1	1	2	3	1	5	0	16	1	2
Bacteria	Proteobacteria	Gammaproteobacteria	Chromatiales	Chromatiaceae	Rheinheimera									0.0213337	0.334939	0.0948762	0.677071	2.09329	2.3813	1.80528	6.16414	7.66526	0.0617761	0.192148	0.314814	0	2.27094	8.51778	1.23012	1.16526	0.0382507	0.293671	0	1.3919	31	10	8	13	15	2	0	4	3	1	5	0	16	1	2
Bacteria	Actinobacteria	Actinobacteria	Actinomycetales	Nocardioidaceae	Nocardioides									0.671022	0.71667	0.671531	0.798715	0.113298	0.0512529	0.175343	0	0	0	0.14525	0.0754665	0.129627	0.0084272	0.0126229	0.054831	0.564585	0.0472346	0.149579	0.271267	0.127282	43	23	12	8	26	5	5	5	4	3	1	3	17	3	2
Bacteria	Verrucomicrobia	Verrucomicrobiae	Verrucomicrobiales	Verrucomicrobiaceae	Verrucomicrobium									0.398704	0.823638	0.022941	0.300144	0.397379	0.158275	0.636482	0	0.492098	0.00960263	0.0605013	0.230619	0.0254596	0.289645	0	0.411647	0.0286456	0.0260435	0.00352494	1.58582	2.39969	40	22	12	6	23	5	3	4	4	3	2	2	17	4	2
Bacteria	Planctomycetes	Planctomycetia	Planctomycetales	Planctomycetaceae	Pirellula									0.725373	0.749234	0.461315	0.770495	0.0376984	0.017467	0.0579298	0	0.0412923	0	0.0265715	0.0242079	0	0.0301975	0.0173117	0.096009	0.0258599	0.0499844	0.0873184	0.0345519	0.0944733	43	20	12	11	26	5	3	5	3	2	5	3	17	3	2
Bacteria	Bacteroidetes	Sphingobacteriia	Sphingobacteriales	Chitinophagaceae	Taibaiella									0.234937	0.723238	0.187659	0.755446	0.210663	0.11022	0.311105	0	0.00836375	0.227262	0.00197126	0.113948	0.075179	0.344813	0	0.0222276	0.865127	0.0352103	0.0432658	0.753649	0.458259	44	22	12	10	27	5	4	4	4	4	3	3	17	4	4
Bacteria	Bacteroidetes	Sphingobacteriia	Sphingobacteriales	Chitinophagaceae	Niabella									0.220073	0.719823	0.272087	0.821494	0.15424	0.0911254	0.217354	0.00528709	0	0.00731629	0.051242	0.0631981	0.051959	0.458875	0.0850729	0.621652	0.049653	0.0708838	0.00453206	0.140373	0.549312	39	21	9	9	22	4	5	4	3	1	3	2	17	2	3
Bacteria	Actinobacteria	Actinobacteria	Actinomycetales	Nocardioidaceae	Kribbella									0.0127447	0.250115	0.0206033	0.294065	0.058148	0.0604714	0.0558245	0.00422967	0	0.0285307	0.0299984	0.0112899	0.302902	0.0463496	0.0110593	0.0226221	0.0724298	0.0523219	0.0143109	0.186449	0.0315785	41	22	11	8	23	4	5	4	3	3	1	3	18	3	3
Bacteria	Actinobacteria	Actinobacteria	Actinomycetales	Mycobacteriaceae	Mycobacterium									0.169619	0.665756	0.0569726	0.526158	0.0947254	0.0375048	0.151946	0	0.0569897	0.00914537	0.0889472	0.0691423	0.0352809	0.00302847	0	0.0390702	0.0119018	0.178833	0.227282	0.522756	0.0837787	41	24	10	7	23	5	3	4	3	3	2	3	18	4	4
Bacteria	Verrucomicrobia	Spartobacteria	Order_Spartobacteria	Family_Spartobacteria	Terrimicrobium									0.714812	0.743215	0.670134	0.803137	0.124077	0.0760504	0.172104	0	0.297943	0.00739815	0.0108662	0.205018	0	0.0111273	0	0.342333	0.400902	0.140441	0.0510561	0.225973	0.0440218	43	22	10	11	25	5	3	3	4	2	5	3	18	4	3
Bacteria	Candidatus_Saccharibacteria	Candidatus_Saccharibacteria	Candidatus_Saccharibacteria	Candidatus_Saccharibacteria	Candidatus_Saccharibacteria									0.154519	0.673876	0.117472	0.709348	0.243185	0.140216	0.346153	0	0.0270129	0.0013718	0.0580449	0.890753	0	0.00432729	0	0.0856033	0.013781	2.09168	0.162241	0.0112812	0.0584881	43	24	6	13	25	5	3	4	3	2	5	3	18	4	4
Bacteria	Proteobacteria	Alphaproteobacteria	Rhizobiales	Xanthobacteraceae	Labrys									1.9052e-08	2.99116e-06	1.05339e-05	0.00165382	0.833058	0.174107	1.49201	0	0.033455	0.151813	0.0170754	0	0.986113	0.030291	0	0.0101474	0.171808	0.075949	0.074092	8.85405	1.25802	45	24	15	6	26	5	4	4	4	5	1	3	19	4	4
Bacteria	Proteobacteria	Alphaproteobacteria	Rhizobiales	Hyphomicrobiaceae	Hyphomicrobium									0.461539	0.894588	0.77802	0.830946	0.0520935	0.0464439	0.0577431	0	0.252811	0.00823083	0.00517438	0.0588917	0	0	0	0.25066	0.040792	0.0475784	0.016114	0.0066804	0.042377	48	21	11	16	29	5	4	4	4	3	5	4	19	4	1
Bacteria	Proteobacteria	Alphaproteobacteria	Sphingomonadales	Erythrobacteraceae	Altererythrobacter									0.329135	0.80741	0.439412	0.766529	0.046241	0.0303546	0.0621274	0	0.0113021	0.0146326	0	0.186547	0	0	0.0509714	0.109095	0.0126124	0.0192235	0.157367	0.0185238	0.0670991	49	20	13	16	29	5	4	4	5	2	5	4	20	2	2
Bacteria	Planctomycetes	Planctomycetia	Planctomycetales	Planctomycetaceae	Planctomyces									0.696454	0.733847	0.460869	0.778026	0.0246612	0.0149168	0.0344056	0	0.0114051	0	0.00258719	0.00353326	0.0124517	0.0744403	0	0.0877982	0.0206715	0.022483	0.00553919	0.047625	0.0567219	50	26	13	11	29	5	4	5	4	4	4	3	21	4	4
Bacteria	Actinobacteria	Actinobacteria	Actinomycetales	Pseudonocardiaceae	Pseudonocardia									0.472253	0.872279	0.292943	0.821287	0.127024	0.081354	0.172694	0	0	0	0	0.0254024	0.52371	0.0203657	0	0.0116217	0.0313398	0.105339	0.646408	0.390119	0.024028	48	26	14	8	27	5	5	5	5	3	1	3	21	4	4
Bacteria	Proteobacteria	Alphaproteobacteria	Rhizobiales	Hyphomicrobiaceae	Pedomicrobium									0.0450169	0.415744	0.0896356	0.670133	0.0804057	0.0185132	0.142298	0	0.0279579	0.00419569	0.00394252	0.093496	0	0	0	0.275702	0	0.578801	0.0597947	0.050103	0.0316873	49	24	9	16	28	5	4	4	4	2	5	4	21	4	2
Bacteria	Actinobacteria	Actinobacteria	Actinomycetales	Glycomycetaceae	Glycomyces									0.0176822	0.308457	0.085107	0.66809	0.314239	0.357434	0.271044	0.0578381	0	0	0.387954	0.0454067	2.01084	0	0	0.163179	0.0382375	0.543182	0.0698637	1.08285	0	46	24	10	12	25	4	5	5	3	3	1	4	21	4	2
Bacteria	Actinobacteria	Actinobacteria	Acidimicrobiales	Acidimicrobiaceae	Ilumatobacter									0.318327	0.793291	0.307738	0.833015	0.0209771	0.00340572	0.0385486	0	0	0	0.00206975	0	0	0.0217703	0	0.0692944	0	0.135832	0.00906413	0.0248914	0.0307584	54	27	14	13	32	5	5	5	4	5	5	3	22	4	3
Bacteria	Proteobacteria	Deltaproteobacteria	Myxococcales	Phaselicystidaceae	Phaselicystis									0.542419	0.665311	0.696664	0.798366	0.0947962	0.144777	0.0448151	0	0.962268	0	0.0346683	0.00526793	0	0.0112363	0	0.0322714	0.00965898	0.0077722	0.00453206	0.162029	0.0974421	51	23	15	13	29	5	3	5	4	4	5	3	22	4	3
Bacteria	Bacteroidetes	Sphingobacteriia	Sphingobacteriales	Sphingobacteriaceae	Olivibacter									0.153956	0.690601	0.104926	0.686392	0.240616	0.409415	0.0718165	0.0951676	0	0.0276915	0	0	2.72866	0.0143852	0.205817	0.0587931	0.0433657	0.00440224	0.0228497	0.137387	0.0301011	49	22	18	9	27	4	5	4	5	5	1	3	22	3	3
Bacteria	Proteobacteria	Alphaproteobacteria	Rhizobiales	Hyphomicrobiaceae	Rhodomicrobium									0.408947	0.823137	0.104583	0.713893	0.0934108	0.0517057	0.135116	0	0.126108	0	0.0325986	0.152671	0	0.0505632	0.0140754	0.147164	0.0936314	0.350683	0.207754	0	0.132504	50	23	11	16	28	5	4	5	4	2	5	3	22	3	3
Bacteria	Proteobacteria	Gammaproteobacteria	Pseudomonadales	Pseudomonadaceae	Rhizobacter									0.000156205	0.00817473	0.000356473	0.0186554	0.0559413	0.00400329	0.107879	0	0	0	0.0149816	0.00995054	0	0.00309092	0	0.0215106	0.0378337	0.519883	0.0972525	0.0739443	0.00473082	53	27	11	15	31	5	5	5	4	4	5	3	22	4	4
Bacteria	Proteobacteria	Gammaproteobacteria	Enterobacteriales	Enterobacteriaceae	Kluyvera									0.510049	0.71498	0.601398	0.807004	0.814655	1.58616	0.0431521	0.0112855	10.3855	0.427402	0.0374377	0.101756	0.0894245	0.05034	0.0100539	0	0.143296	0.0264006	0.013057	0.0605392	0.0487184	42	20	15	7	19	4	2	3	3	4	1	2	23	3	5
Bacteria	Acidobacteria	Acidobacteria_Gp6	Order_Gp6	Family_Gp6	Gp6									0.359765	0.818595	0.692827	0.805732	0.0383737	0.0149334	0.061814	0	0.0582952	0	0.00620925	0	0	0.0400292	0	0.244746	0.00501128	0.0415295	0.0721779	0	0.0692336	54	25	14	15	31	5	4	5	4	5	5	3	23	4	3
Bacteria	Bacteroidetes	Flavobacteriia	Flavobacteriales	Flavobacteriaceae	Chryseobacterium									0.0849194	0.533294	0.440645	0.760234	0.668335	0.914116	0.422554	0.196171	0	5.88885	0.0122218	0	0.222214	0.0793562	0	0.00869775	0.0773444	0.00345523	1.64586	1.1387	0.0838173	48	22	17	9	25	4	5	2	4	5	2	3	23	4	4
Bacteria	Proteobacteria	Gammaproteobacteria	Xanthomonadales	Xanthomonadaceae	Dokdonella									0.538439	0.676279	0.367123	0.789566	0.0462311	0.00496383	0.0874983	0	0.0152068	0	0	0.014059	0.00548095	0	0	0.00301302	0.138001	0.0276026	0.0278081	0.390272	0.0257918	54	25	15	14	31	5	4	5	5	4	4	4	23	4	4
Bacteria	Proteobacteria	Gammaproteobacteria	Pseudomonadales	Moraxellaceae	Acinetobacter									0.408707	0.833338	0.126582	0.709763	0.250244	0.392766	0.107723	0.170199	0.0152934	0.102224	0.188761	0	0.498959	1.77392	0.487828	0	0.00187923	0.0105017	0.0169703	0.221278	0.0156017	45	22	12	11	22	3	4	3	2	5	2	3	23	3	5
Bacteria	Proteobacteria	Betaproteobacteria	Burkholderiales	Comamonadaceae	Hydrogenophaga									0.2156	0.720197	0.338588	0.770411	0.0464379	0.06307	0.0298058	0	0.00978805	0	0	0.078945	0.00328857	0.349469	0.0515633	0.0768302	0.018953	0.00899103	0.0317735	0	0.0205296	49	23	12	14	26	5	4	5	5	1	4	2	23	2	4
Bacteria	Proteobacteria	Alphaproteobacteria	Rhizobiales	Bradyrhizobiaceae	Rhodopseudomonas									0.456598	0.896074	0.321774	0.841974	0.0903568	0.00191494	0.178799	0	0	0	0.0134046	0	0	0	0	0	0.0202668	0	1.09825	0.0836668	0.0494124	57	27	17	13	33	5	5	5	4	5	5	4	24	4	5
Bacteria	Proteobacteria	Betaproteobacteria	Burkholderiales	Comamonadaceae	Curvibacter									0.384514	0.826968	0.69345	0.800527	0.116961	0.0676102	0.166311	0	0.263632	0	0.0457332	0.081069	0	0.0828367	0	0.214457	0.0194187	0.454987	0.0312835	0	0.444031	50	24	11	15	26	5	2	5	4	2	5	3	24	4	4
Bacteria	Actinobacteria	Actinobacteria	Actinomycetales	Micrococcaceae	Arthrobacter									0.464792	0.889906	0.522143	0.811647	0.065029	0.0475571	0.0825008	0	0.00932877	0.275272	0	0.0364592	0.0118399	0	0.00552964	0.0161229	0.0688778	0.00355393	0.456652	0	0.0267693	51	20	17	14	27	5	4	2	5	4	3	4	24	3	3
Bacteria	Proteobacteria	Alphaproteobacteria	Rhodospirillales	Rhodospirillaceae	Inquilinus									0.235864	0.712129	0.126456	0.735316	0.052935	0.0225719	0.083298	0	0	0	0.00363125	0.0132497	0.0758117	0.0653108	0	0.0478376	0	0.00355393	0.010736	0.0436857	0.477273	51	28	15	8	27	5	5	5	4	4	1	3	24	4	4
Bacteria	Proteobacteria	Betaproteobacteria	Burkholderiales	Comamonadaceae	Hylemonella									0.464848	0.87929	0.643379	0.808084	0.249264	0.308016	0.190512	0	0.0984515	0	0.100928	0.416465	0	1.54027	0	1.06198	0	0.0452229	0.210586	0	0.0157988	51	24	11	16	27	5	4	5	4	1	5	3	24	4	1
Bacteria	Proteobacteria	Betaproteobacteria	Burkholderiales	Comamonadaceae	Delftia									0.185911	0.678792	0.504039	0.791342	0.271098	0.302023	0.240173	1.27409	0.026592	0.188449	0.00197126	0	0.616732	0.0063204	0	0.511104	0	0	0.044336	1.07289	0.052879	44	19	17	8	20	3	2	3	4	5	0	3	24	4	2
Bacteria	Bacteroidetes	Cytophagia	Cytophagales	Flammeovirgaceae	Reichenbachiella									0.305914	0.774653	0.23886	0.833357	0.176381	0.0516589	0.301103	0	0.15823	0	0.0738727	0.116869	0	0.0126408	0	0.831483	0.187547	0.39428	0.445728	0	0.248683	52	22	13	17	28	5	4	5	3	3	5	3	24	4	1
Bacteria	Proteobacteria	Gammaproteobacteria	Enterobacteriales	Enterobacteriaceae	Pantoea									0.558803	0.645089	0.663172	0.800908	0.705358	0.701636	0.70908	2.06858	0	0.671661	0	0.157096	0.104861	1.90926	0.262067	0	1.30031	0	0.23173	2.97723	0.192226	46	19	18	9	21	2	5	2	5	4	2	1	25	2	5
Bacteria	Proteobacteria	Gammaproteobacteria	Enterobacteriales	Enterobacteriaceae	Escherichia/Shigella									0.544317	0.662464	0.5882	0.810064	0.239316	0.364114	0.114517	0.804743	0.0121655	0.591133	0.756619	0.00428931	0.365366	0.0144853	0.00502694	0.223822	0.129621	0	0.0130578	0.061896	0.368194	46	20	14	12	21	2	4	3	3	4	2	3	25	3	4
Bacteria	Actinobacteria	Actinobacteria	Actinomycetales	Pseudonocardiaceae	Amycolatopsis									0.0480616	0.397141	0.329481	0.834331	0.0712947	0.0156064	0.126983	0.00564274	0	0.0394395	0	0	0.0346675	0.0294952	0.020197	0	0.589579	0.238411	0.00822396	0.0324703	0	53	23	17	13	28	4	5	4	5	5	2	3	25	3	5
Bacteria	Acidobacteria	Acidobacteria_Gp3	Order_Gp3	Family_Gp3	Gp3									0.361384	0.810532	0.0594461	0.518502	0.0192945	0.00463072	0.0339582	0	0.0106448	0	0	0	0	0.0217703	0	0.00614588	0	0.0238621	0	0.157842	0.0498576	58	27	19	12	32	5	4	5	5	5	5	3	26	4	4
Bacteria	Proteobacteria	Gammaproteobacteria	Enterobacteriales	Enterobacteriaceae	Klebsiella									0.372897	0.824575	0.654835	0.803196	0.453589	0.754462	0.152716	0	4.55346	0.030888	0.668399	0	0.00931762	0.0191637	0	0.941406	0	0	0.0211287	0.0315922	0.0748835	52	22	17	13	26	5	2	4	3	5	4	3	26	4	2
Bacteria	Bacteroidetes	Sphingobacteriia	Sphingobacteriales	Sphingobacteriaceae	Pseudosphingobacterium									0.180342	0.674134	0.530977	0.809353	0.136605	0.20769	0.0655204	0.95705	0.00263524	0	0	0	0.465707	0.0284365	0.00452425	0.0508632	0	0.000539622	0.0261139	0.346531	0.0300707	52	23	18	11	26	3	4	5	5	5	1	3	26	3	3
Bacteria	Actinobacteria	Actinobacteria	Actinomycetales	Micrococcaceae	Micrococcus									0.506532	0.716446	0.226938	0.869008	0.0648065	0.00554532	0.124068	0.0211094	0	0	0.0108937	0	0	0.00681405	0.371469	0	0.365463	0.00161887	0	0.116213	0.0137094	57	24	18	15	31	4	5	5	4	5	5	3	26	2	5
Bacteria	Firmicutes	Bacilli	Lactobacillales	Carnobacteriaceae	Carnobacterium									0.494413	0.852998	0.787687	0.835587	0.240455	0.285937	0.194973	1.31203	0.0118107	0.0109088	0.0106212	0.0044368	0.624768	0.0269801	0	0.851499	0.177569	0	0.0232725	0.300722	0.0117509	44	19	13	12	18	1	3	4	3	3	2	2	26	4	4
Bacteria	Proteobacteria	Betaproteobacteria	Burkholderiales	Oxalobacteraceae	Herbaspirillum									0.47089	0.880116	0.65294	0.807177	0.208177	0.167255	0.249098	0.102975	0.0236388	1.00289	0	0.0412846	0	0	0.611988	0	0.157102	0.00422305	0.907085	0.0311142	0.0321756	53	20	16	17	27	3	3	3	5	4	5	4	26	2	5
Bacteria	Proteobacteria	Gammaproteobacteria	Xanthomonadales	Xanthomonadaceae	Dyella									0.500646	0.748586	0.563536	0.834671	0.0367673	0.0163053	0.0572294	0	0	0	0	0	0.114137	0	0	0	0.249937	0	0	0.0817909	0.0688774	59	28	20	11	32	5	5	5	5	5	3	4	27	4	5
Bacteria	Bacteroidetes	Sphingobacteriia	Sphingobacteriales	Chitinophagaceae	Terrimonas									0.12562	0.636206	0.238372	0.850556	0.0478024	0.0469516	0.0486533	0	0	0	0	0	0	0.328661	0	0	0	0.238429	0	0.0331258	0.0690185	60	29	16	15	33	5	5	5	5	5	5	3	27	4	5
Bacteria	Bacteroidetes	Cytophagia	Cytophagales	Cytophagaceae	Lacihabitans									0.581796	0.652443	0.741696	0.808654	0.139154	0.225156	0.0531515	0	1.16947	0.0607749	0	0.26713	0	0.0787144	0	0.0636534	0.195808	0	0.0742912	0	0.0383074	54	23	16	15	27	5	4	4	5	2	5	2	27	4	3
Bacteria	Proteobacteria	Gammaproteobacteria	Xanthomonadales	Xanthomonadaceae	Tahibacter									0.664438	0.724422	0.64622	0.80521	0.0506852	0.0422938	0.0590767	0	0.0897339	0.116603	0	0.0866282	0	0.00309092	0	0.119845	0	0.274976	0.00868986	0.00704386	0.00298218	57	26	16	15	30	5	4	4	5	4	5	3	27	4	4
Bacteria	Proteobacteria	Betaproteobacteria	Burkholderiales	Comamonadaceae	Acidovorax									0.0655048	0.467466	0.0428425	0.480448	0.147911	0.26542	0.0304019	0.166934	0.359944	1.05101	0	0.0671422	0	0.212915	0.0259675	0.136924	0	0	0	0.0262671	0.0236541	50	18	18	14	23	4	1	3	5	3	5	2	27	3	2
Bacteria	Actinobacteria	Actinobacteria	Actinomycetales	Micromonosporaceae	Krasilnikovia									0.538986	0.671594	0.052902	0.519101	0.043738	0.0114037	0.0760723	0	0	0	0.0753484	0.00447728	0	0	0	0	0.0400902	0.305638	0.168297	0.0128041	0.00567698	59	28	14	17	32	5	5	5	4	4	5	4	27	4	5
Bacteria	Proteobacteria	Gammaproteobacteria	Enterobacteriales	Enterobacteriaceae	Erwinia									0.297168	0.790769	0.407168	0.799066	1.88402	2.70682	1.06121	1.33415	0	0.015444	0.297762	0.40534	0.0545051	16.8406	6.86201	0	0.0188324	0.0138013	0.500954	0.0247083	0.008201	52	22	16	14	25	2	5	4	4	4	3	3	27	2	5
Bacteria	Proteobacteria	Betaproteobacteria	Burkholderiales	Oxalobacteraceae	Massilia									0.482655	0.8611	0.698916	0.789423	0.0739937	0.0900136	0.0579738	0.630095	0	0	0	0	0	0	0.125277	0	0	0	0	0	0.28054	59	22	20	17	31	2	5	5	5	5	5	4	28	0	5
Bacteria	Proteobacteria	Alphaproteobacteria	Rhizobiales	Xanthobacteraceae	Ancylobacter									0.503698	0.732227	0.676769	0.798893	0.0269873	0.0382222	0.0157524	0	0.108857	0	0	0.158698	0	0	0	0	0.0642416	0	0.0408212	0	0.0052039	59	25	16	18	31	5	4	5	5	3	5	4	28	4	5
Bacteria	Proteobacteria	Gammaproteobacteria	Xanthomonadales	Xanthomonadaceae	Xanthomonas									0.0544114	0.40679	0.426707	0.770035	0.0650624	0.0307026	0.0994221	0	0	0.205268	0	0.00965096	0	0	0	0	0.581496	0	0.0987935	0	0.0156651	59	24	17	18	31	5	5	3	5	4	5	4	28	4	5
Bacteria	Spirochaetes	Spirochaetia	Spirochaetales	Spirochaetaceae	Spirochaeta									0.554802	0.65003	0.334116	0.794791	0.0180765	0.00380187	0.0323511	0	0.0232657	0	0	0.00334739	0	0	0	0.00993416	0.010649	0.183511	0.0102236	0	0.0121404	59	24	17	18	31	5	3	5	5	4	5	4	28	4	3
Bacteria	Firmicutes	Bacilli	Bacillales	Planococcaceae	Solibacillus									0.15741	0.667931	0.228767	0.855151	0.0286819	0.0218675	0.0354964	0	0	0	0.153072	0	0	0	0.0317381	0.0159459	0	0.199372	0	0	0.00141924	59	27	14	18	31	5	5	5	2	5	5	4	28	3	4
Bacteria	Proteobacteria	Alphaproteobacteria	Rhizobiales	Rhizobiaceae	Ensifer									0.0241357	0.344483	0.482171	0.796851	0.0250934	0.037071	0.0131158	0	0.19172	0	0.017667	0.0151343	0.00548095	0.0294952	0.0125674	0.0159459	0.027562	0.0163107	0.0163577	0.0030672	0	53	23	14	16	25	5	2	5	3	3	4	3	28	3	4
Bacteria	Actinobacteria	Actinobacteria	Actinomycetales	Propionibacteriaceae	Propionibacterium									0.385072	0.806084	0.423752	0.773594	0.0388737	0.0543706	0.0233769	0.162827	0.0430128	0	0	0	0.156055	0.0186989	0.127935	0.0267446	0.00177849	0	0.00272628	0.0044536	0	55	21	19	15	27	2	4	5	5	5	4	2	28	3	3
Bacteria	Firmicutes	Bacilli	Bacillales	Bacillaceae	Psychrobacillus									0.000122013	0.00957799	0.170752	0.724544	0.0573707	0.0373933	0.0773481	0.148792	0.0090205	0.00186545	0.0664432	0.0356327	0	0	0.46164	0.0125634	0.0306789	0.0365547	0	0	0	53	19	15	19	25	3	3	4	3	3	5	4	28	1	4
Bacteria	Verrucomicrobia	Verrucomicrobiae	Verrucomicrobiales	Verrucomicrobiaceae	Roseimicrobium									0.555938	0.646536	0.274064	0.811849	0.0316768	0.0156079	0.0477457	0	0	0.00823083	0.0124185	0.0169745	0	0.0716312	0	0	0	0.00815533	0	0.0319472	0.294118	59	28	17	14	30	5	5	4	4	4	5	3	29	4	5
Bacteria	Proteobacteria	Alphaproteobacteria	Rhodospirillales	Rhodospirillaceae	Azospirillum									0.498516	0.84158	0.566781	0.831632	0.0925631	0.13722	0.0479058	0	0.121812	0.783086	0	0.0438994	0	0.0117455	0	0	0.0753296	0	0.207398	0.0466484	0.00596436	56	23	18	15	27	5	3	2	5	4	5	3	29	4	5
Bacteria	Proteobacteria	Alphaproteobacteria	Caulobacterales	Caulobacteraceae	Brevundimonas									0.297433	0.778284	0.601814	0.800718	0.0454159	0.0807066	0.0101253	0.482331	0	0	0.0230481	0	0	0.0595669	0.0265575	0	0.00346912	0	0.0375388	0	0.00331157	56	23	18	15	27	2	5	5	4	5	5	1	29	2	5
Bacteria	Proteobacteria	Gammaproteobacteria	Xanthomonadales	Xanthomonadaceae	Lysobacter									0.268562	0.752933	0.308158	0.820013	0.0328056	0.0561007	0.00951048	0	0	0	0.0169923	0	0	0.375713	0	0	0.0331997	0.0298487	0.00352494	0	0	60	28	14	18	31	5	5	5	3	5	5	3	29	4	5
Bacteria	Bacteroidetes	Sphingobacteriia	Sphingobacteriales	Chitinophagaceae	Filimonas									0.482373	0.870489	0.143625	0.727389	0.0254571	0.00267578	0.0482385	0	0	0	0	0.0187304	0	0	0	0	0.00495589	0	0	0.280525	0.0521882	63	28	19	16	33	5	5	5	5	4	5	4	30	4	5
Bacteria	Proteobacteria	Betaproteobacteria	Burkholderiales	Comamonadaceae	Xenophilus									0.513792	0.70759	0.614071	0.79677	0.0235521	0	0.0471043	0	0	0	0	0	0	0	0	0	0.262391	0	0	0.0110419	0.0562967	64	27	20	17	34	5	5	5	5	5	5	4	30	4	5
Bacteria	Bacteroidetes	Cytophagia	Cytophagales	Cytophagaceae	Emticicia									0.531326	0.678197	0.704917	0.784907	0.0247224	0.0437284	0.00571644	0	0	0.147837	0.0165089	0.0952595	0	0.0464929	0	0.00746285	0.0194187	0	0	0.0131335	0	57	26	16	15	27	5	5	4	3	3	5	2	30	4	4
Bacteria	Bacteroidetes	Sphingobacteriia	Sphingobacteriales	Sphingobacteriaceae	Sphingobacterium									0.281135	0.774353	0.754754	0.817216	0.00402767	0.00389502	0.00416032	0.0105742	0	0	0	0	0	0.016691	0.0186225	0	0	0.00152311	0.00897666	0	0	62	26	18	18	32	4	5	5	5	5	5	3	30	2	5
Bacteria	Proteobacteria	Betaproteobacteria	Burkholderiales	Comamonadaceae	Caldimonas									0.0285356	0.373341	0.297055	0.818203	0.0315355	0.0586144	0.00445651	0	0.410301	0	0	0	0	0	0	0.00438991	0	0	0.0211287	0	0.00567698	63	26	19	18	32	5	3	5	5	5	5	4	31	4	4
Bacteria	Proteobacteria	Betaproteobacteria	Methylophilales	Methylophilaceae	Methylobacillus									0.553151	0.652967	0.418113	0.77228	0.0450055	0.0491017	0.0409092	0	0.00533073	0	0.30761	0.0134625	0	0.0173092	0	0	0.0128853	0.255959	0	0	0.0175203	60	27	16	17	29	5	4	5	3	4	5	3	31	4	5
Bacteria	Proteobacteria	Deltaproteobacteria	Myxococcales	Kofleriaceae	Kofleria									0.135587	0.665225	0.134993	0.706462	0.186149	0	0.372298	0	0	0	0	0	0	0	0	0	0	0	0	2.60608	0	65	29	20	16	34	5	5	5	5	5	5	4	31	4	5
Bacteria	Actinobacteria	Actinobacteria	Actinomycetales	Brevibacteriaceae	Brevibacterium									0.56429	0.641982	0.429934	0.767041	0.00408494	0.000327213	0.00784266	0	0	0	0	0	0.00229049	0	0	0	0.00313205	0	0.0122409	0.0395257	0	64	28	19	17	33	5	5	5	5	5	4	4	31	4	5
Bacteria	Bacteroidetes	Flavobacteriia	Flavobacteriales	Flavobacteriaceae	Confluentibacter									0.504444	0.726584	0.594332	0.804397	0.0562877	0.0023413	0.110234	0	0	0	0	0.0163891	0	0	0	0.759604	0	0	0.00201425	0.0100206	0	64	28	18	18	33	5	5	5	5	4	5	4	31	4	4
Bacteria	Proteobacteria	Betaproteobacteria	Burkholderiales	Burkholderiaceae	Burkholderia									0.504838	0.720541	0.389223	0.773519	0.034863	0.00230844	0.0674176	0.0161591	0	0	0	0	0	0	0	0	0.099418	0	0.372505	0	0	64	26	19	19	33	4	5	5	5	5	5	4	31	4	5
Bacteria	Firmicutes	Bacilli	Bacillales	Staphylococcaceae	Staphylococcus									0.676454	0.717589	0.570668	0.829583	0.109462	0.129535	0.0893886	0	0	0.0013718	0.547813	0	0.357562	0	0.191305	0.426236	0	0	0.00817884	0	0	62	26	18	18	31	5	5	4	4	5	4	4	31	3	4
Bacteria	Proteobacteria	Alphaproteobacteria	Rhodospirillales	Rhodospirillaceae	Thalassospira									0.0423005	0.415073	0.388853	0.782692	0.064064	0.000591909	0.127536	0.00414336	0	0	0	0	0	0	0.885194	0	0.00755858	0	0	0	0	64	25	20	19	33	4	5	5	5	5	5	4	31	2	5
Bacteria	Bacteroidetes	Sphingobacteriia	Sphingobacteriales	Chitinophagaceae	Flavitalea									0.494282	0.862247	0.328902	0.846518	0.163039	0	0.326078	0	0	0	0	0	0	0	0	0	0	0	0	0	2.28255	66	29	20	17	34	5	5	5	5	5	5	4	32	4	5
Bacteria	Proteobacteria	Betaproteobacteria	Rhodocyclales	Rhodocyclaceae	Uliginosibacterium									0.519575	0.6913	0.231923	0.846788	0.018424	0.0354834	0.00136457	0	0	0	0.0220781	0.226306	0	0	0	0	0.00545148	0	0	0	0.0041005	64	28	18	18	32	5	5	5	4	4	5	4	32	4	5
Bacteria	Proteobacteria	Gammaproteobacteria	Xanthomonadales	Xanthomonadaceae	Chiayiivirga									0.525502	0.687532	0.369379	0.783683	0.0225522	0.00593082	0.0391736	0	0	0	0	0.0415158	0	0	0	0	0.00751691	0	0	0	0.266698	65	28	19	18	33	5	5	5	5	4	5	4	32	4	5
Bacteria	Proteobacteria	Betaproteobacteria	Burkholderiales	Comamonadaceae	Pseudacidovorax									0.239905	0.710661	0.152357	0.703531	0.0350506	0.0368686	0.0332325	0	0	0	0.119064	0.0719951	0	0.0670214	0	0	0	0	0	0.232628	0	62	29	18	15	30	5	5	5	4	4	5	2	32	4	5
Bacteria	Actinobacteria	Actinobacteria	Actinomycetales	Thermomonosporaceae	Actinomadura									0.529924	0.681951	0.336726	0.777442	0.0627811	0.0831783	0.0423839	0	0	0	0.00363125	0.00569835	0.572918	0	0	0	0	0.053748	0	0.242939	0	61	29	17	15	29	5	5	5	4	4	2	4	32	4	5
Bacteria	Proteobacteria	Gammaproteobacteria	Enterobacteriales	Enterobacteriaceae	Citrobacter									0.547106	0.660736	0.408668	0.792109	0.151049	0.225764	0.0763326	0	0	0	0.014525	1.56583	0	0	0	0	0.486173	0	0	0.0481551	0	64	28	18	18	32	5	5	5	4	4	5	4	32	4	5
Bacteria	Proteobacteria	Gammaproteobacteria	Xanthomonadales	Xanthomonadaceae	Rhodanobacter									0.539971	0.667523	0.411772	0.769622	0.00119777	0	0.00239554	0	0	0	0	0	0	0	0	0	0.00396471	0	0	0.0128041	0	66	28	20	18	34	5	5	5	5	5	5	4	32	4	5
Bacteria	Proteobacteria	Betaproteobacteria	Burkholderiales	Comamonadaceae	Pelomonas									0.708743	0.741818	0.818663	0.856867	0.0632417	0.0519669	0.0745165	0.235331	0.023896	0	0	0	0.104541	0	0	0.221876	0	0	0	0.29974	0	63	26	20	17	31	4	4	5	5	5	4	4	32	4	4
Bacteria	Firmicutes	Clostridia	Clostridiales	Ruminococcaceae	Butyricicoccus									0.561954	0.643991	0.486123	0.786818	0.0413314	0.000401295	0.0822615	0	0	0	0	0	0	0.00280907	0	0.205333	0	0	0	0.370498	0	65	28	20	17	33	5	5	5	5	5	5	3	32	4	4
Bacteria	Proteobacteria	Gammaproteobacteria	Enterobacteriales	Enterobacteriaceae	Raoultella									0.549093	0.653088	0.697125	0.793106	0.208242	0.299106	0.117379	0	0	2.07054	0	0.0232004	0	0	0	0	0.0540482	0	0.767604	0	0	63	26	18	19	31	5	5	3	5	4	5	4	32	4	5
Bacteria	Proteobacteria	Gammaproteobacteria	Legionellales	Coxiellaceae	Coxiella									0.512929	0.712653	0.353084	0.780763	0.0302082	0	0.0604165	0	0	0	0	0	0	0	0	0	0.0376648	0	0.38525	0	0	66	28	19	19	34	5	5	5	5	5	5	4	32	4	5
Bacteria	Proteobacteria	Betaproteobacteria	Burkholderiales	Alcaligenaceae	Alcaligenes									0.499838	0.754563	0.585433	0.81339	0.0301133	0	0.0602265	0	0	0	0	0	0	0	0	0	0.419269	0	0.0023173	0	0	66	28	19	19	34	5	5	5	5	5	5	4	32	4	5
Bacteria	Proteobacteria	Gammaproteobacteria	Enterobacteriales	Enterobacteriaceae	Yokenella									0.24167	0.702632	0.588446	0.803357	0.100996	0	0.201992	0	0	0	0	0	0	0	1.39551	0	0	0.0184279	0	0	0	66	28	19	19	34	5	5	5	5	5	5	4	32	3	5
Bacteria	Proteobacteria	Alphaproteobacteria	Rhodospirillales	Acetobacteraceae	Acidocella									0.14406	0.685374	0.216031	0.847922	0.00186345	0.00253015	0.00119675	0	0	0	0	0.017711	0	0	0	0	0.00837727	0	0	0	0	64	27	18	19	32	5	5	5	5	3	5	4	32	4	5
Bacteria	Bacteroidetes	Flavobacteriia	Flavobacteriales	Flavobacteriaceae	Gaetbulibacter									0.498141	0.850088	0.661924	0.805597	0.0344831	0.0551455	0.0138206	0.00775877	0.371822	0	0	0	0	0.00643791	0.0967444	0	0	0	0	0	0	63	25	20	18	31	4	4	5	5	5	5	3	32	2	5
Bacteria	Proteobacteria	Gammaproteobacteria	Enterobacteriales	Enterobacteriaceae	Kosakonia									0.575826	0.650393	0.448042	0.764594	0.0448954	0.0371767	0.0526142	0	0.0114051	0	0	0.234447	0	0.0143852	0	0	0	0	0	0	0.368299	64	28	19	17	31	5	4	5	5	4	5	3	33	4	5
Bacteria	Bacteroidetes	Cytophagia	Cytophagales	Flammeovirgaceae	Marinoscillum									0.502697	0.74456	0.336625	0.788808	0.0338814	0.00168965	0.0660731	0	0	0	0.0118276	0	0	0	0	0	0	0	0	0	0.462512	66	29	19	18	33	5	5	5	4	5	5	4	33	4	5
Bacteria	Proteobacteria	Gammaproteobacteria	Enterobacteriales	Enterobacteriaceae	Cedecea									0.162143	0.652729	0.155132	0.676549	0.107517	0.204012	0.0110231	0	0	0	1.42808	0	0	0	0	0	0	0.0771619	0	0	0	65	29	17	19	32	5	5	5	3	5	5	4	33	4	5
Bacteria	Proteobacteria	Alphaproteobacteria	Rhodospirillales	Acetobacteraceae	Acidiphilium									0.548183	0.656982	0.435938	0.769014	0.00101002	0.00145366	0.000566388	0	0	0	0	0.0101756	0	0	0	0	0.00396471	0	0	0	0	66	28	19	19	33	5	5	5	5	4	5	4	33	4	5
Bacteria	Proteobacteria	Gammaproteobacteria	Alteromonadales	Shewanellaceae	Shewanella									0.49905	0.816155	0.583893	0.818492	0.0715524	0	0.143105	0	0	0	0	0	0	0	0	0	1.00173	0	0	0	0	67	28	20	19	34	5	5	5	5	5	5	4	33	4	5
Bacteria	Proteobacteria	Betaproteobacteria	Burkholderiales	Burkholderiales_incertae_sedis	Aquabacterium									0.49905	0.824746	0.583893	0.825866	0.0455937	0	0.0911873	0	0	0	0	0	0	0	0	0	0.638311	0	0	0	0	67	28	20	19	34	5	5	5	5	5	5	4	33	4	5
Bacteria	Proteobacteria	Betaproteobacteria	Burkholderiales	Oxalobacteraceae	Herminiimonas									0.49905	0.799499	0.583893	0.833374	0.00134517	0	0.00269034	0	0	0	0	0	0	0	0	0	0.0188324	0	0	0	0	67	28	20	19	34	5	5	5	5	5	5	4	33	4	5
Bacteria	Firmicutes	Bacilli	Bacillales	Planococcaceae	Planococcus									0.64573	0.708949	0.705694	0.780239	0.00536839	0.0056976	0.00503917	0.0222058	0.0107073	0	0	0.00697014	0	0	0	0.0352742	0	0	0	0	0	64	26	19	19	31	4	4	5	5	4	5	4	33	4	4
Bacteria	Bacteroidetes	Flavobacteriia	Flavobacteriales	Cryomorphaceae	Fluviicola									0.514774	0.702778	0.355923	0.776109	0.0258482	0.0469517	0.00474462	0	0.00263524	0	0	0.326027	0	0	0	0.0332123	0	0	0	0	0	65	27	19	19	32	5	4	5	5	4	5	4	33	4	4
Bacteria	Proteobacteria	Gammaproteobacteria	Enterobacteriales	Enterobacteriaceae	Pectobacterium									0.503372	0.738593	0.604297	0.797266	0.462711	0.922523	0.00289925	6.28796	0.169695	0	0	0	0	0	0	0.0202948	0	0	0	0	0	65	26	20	19	32	4	4	5	5	5	5	4	33	4	4
Bacteria	Proteobacteria	Gammaproteobacteria	Oceanospirillales	Halomonadaceae	Halomonas									0.04592	0.400524	0.384626	0.784238	0.0023203	0.00354295	0.00109765	0.0248006	0	0	0	0	0	0	0.00768353	0	0	0	0	0	0	65	26	20	19	32	3	5	5	5	5	5	4	33	3	5
Bacteria	Proteobacteria	Gammaproteobacteria	Vibrionales	Vibrionaceae	Vibrio									0.384611	0.815998	0.728638	0.799973	0.488922	0.496604	0.48124	3.47623	0	0	0	0	0	0	3.36868	0	0	0	0	0	0	65	26	20	19	32	3	5	5	5	5	5	4	33	3	5
Bacteria	Proteobacteria	Gammaproteobacteria	Enterobacteriales	Enterobacteriaceae	Yersinia									0.0290101	0.350353	0.279818	0.813545	0.00664918	0.0132984	0	0.0930886	0	0	0	0	0	0	0	0	0	0	0	0	0	66	27	20	19	32	3	5	5	5	5	5	4	34	4	5
Bacteria	Actinobacteria	Actinobacteria	Actinomycetales	Microbacteriaceae	Leifsonia									0.49905	0.807741	0.257521	0.825118	0.000858934	0.00171787	0	0	0	0	0	0	0.0120251	0	0	0	0	0	0	0	0	67	29	20	18	33	5	5	5	5	5	4	4	34	4	5
Bacteria	Proteobacteria	Betaproteobacteria	Neisseriales	Neisseriaceae	Microvirgula									0.49905	0.83352	0.331583	0.8009	0.0850974	0.170195	0	0	0	0	0	1.19136	0	0	0	0	0	0	0	0	0	67	29	19	19	33	5	5	5	5	4	5	4	34	4	5
Bacteria	Proteobacteria	Betaproteobacteria	Burkholderiales	Comamonadaceae	Comamonas									0.49905	0.783509	0.331583	0.813414	0.0200787	0.0401574	0	0	0	0	0.281102	0	0	0	0	0	0	0	0	0	0	67	29	19	19	33	5	5	5	4	5	5	4	34	4	5
Bacteria	Actinobacteria	Actinobacteria	Actinomycetales	Microbacteriaceae	Curtobacterium									0.49905	0.791423	0.331583	0.826326	0.040414	0.0808279	0	0	0	0	0.565795	0	0	0	0	0	0	0	0	0	0	67	29	19	19	33	5	5	5	4	5	5	4	34	4	5
Bacteria	Proteobacteria	Alphaproteobacteria	Rhizobiales	Phyllobacteriaceae	Phyllobacterium									0.49905	0.768146	0.63261	0.807478	0.00125871	0.00251741	0	0	0	0.0176219	0	0	0	0	0	0	0	0	0	0	0	67	28	20	19	33	5	5	4	5	5	5	4	34	4	5
Bacteria	Proteobacteria	Betaproteobacteria	Methylophilales	Methylophilaceae	Methylovorus									0.49905	0.775752	0.63261	0.814097	0.0559636	0.111927	0	0	0	0.783491	0	0	0	0	0	0	0	0	0	0	0	67	28	20	19	33	5	5	4	5	5	5	4	34	4	5
Bacteria	Chloroflexi	Caldilineae	Caldilineales	Caldilineaceae	Litorilinea									0.49905	0.760688	0.63261	0.800966	0.0249836	0.0499673	0	0	0.349771	0	0	0	0	0	0	0	0	0	0	0	0	67	28	20	19	33	5	4	5	5	5	5	4	34	4	5
[truncated: 73 more columns]
