# Supplementary material for: The Banana Root Endophytome: Differences between Mother Plants and Suckers and Evaluation of Selected Bacteria to Control Fusarium oxysporum f.sp. cubense
Source: J Fungi (Basel). 2021 Mar 9;7(3):194. doi: 10.3390/jof7030194 (PMC8002102; doi:10.3390/jof7030194)
Supplement: Supplementary file 1 [file jof-07-00194-s001.zip › Supplementary Tables/Supplementary Table S4. Core_mycobiome.xlsx]

## Sheet: Genera_plantafinca_table_final
	Cores in Tenerife and La Palma		Cores in Tenerife and Gomera		Cores in La Palma and Gomera	Cores indicated by colors								Comparison Sucker vs Mother each Farm (boldface significant)		Comparison Sucker vs Mother each Island (red significant)					Tenerife			La Palma		Gomera		Tenerife			La Palma		Gomera							Tenerife			La Palma		Gomera			Tenerife
Kingdom	Phylum	Class	Order	Family	Genus	All	Tenerife	Palma	Gomera	Suckers	Mothers	Sucker (each Island)	Mother (each Island)	p-values	q-values	p-values	q-values	Ave_All	Ave_Sucker	Ave_Mother	Ave_Sucker_F05	Ave_Sucker_F06	Ave_Sucker_F09	Ave_Sucker_F07	Ave_Sucker_F08	Ave_Sucker_F10	Ave_Sucker_F11	Ave_Mother_F05	Ave_Mother_F06	Ave_Mother_F09	Ave_Mother_F07	Ave_Mother_F08	Ave_Mother_F10	Ave_Mother_F11	Core_All	Core_Tenerife	Core_Palma	Core_Gomera	Core_Suckers	Core_Sucker_F05	Core_Sucker_F06	Core_Sucker_F09	Core_Sucker_F07	Core_Sucker_F08	Core_Sucker_F10	Core_Sucker_F11	Core_Mothers	Core_Mother_F5	Core_Mother_F06
k__Fungi	p__Ascomycota	c__Sordariomycetes	o__Magnaporthales	f__Magnaporthaceae	g__Ophioceras									0.0357628	0.232458	0.157752	0.932174	18.0308	14.2745	21.7872	0.473883	6.84438	13.5325	27.5863	24.3351	27.1358	0.013328	0.0260722	39.1281	15.6876	34.1525	21.9291	23.8248	17.762	3	1	0	2	3	0	0	1	0	0	0	2	0	0	0
k__Fungi	p__Ascomycota	c__Eurotiomycetes	o__Chaetothyriales	f__Cyphellophoraceae	g__Cyphellophora									0.0256107	0.208087	0.00110186	0.0358105	15.4159	8.33173	22.5001	12.5488	0.874765	0.910386	15.1971	11.1988	11.9288	5.66352	23.9782	19.5725	19.9808	26.4248	16.5561	24.4417	26.5466	4	4	0	0	4	1	1	2	0	0	0	0	0	0	0
k__Fungi	p__Ascomycota	c__Sordariomycetes	o__Hypocreales	f__Nectriaceae	g__Fusarium									0.5806	0.67391	0.876297	0.889989	8.84403	7.92264	9.76542	6.88289	7.44684	11.2115	10.0336	5.65888	9.05393	5.17076	7.59892	7.67666	18.8202	9.12848	9.68879	2.43377	13.0111	8	5	1	2	6	2	1	1	1	0	1	0	2	1	0
k__Fungi	p__Ascomycota	c__Sordariomycetes	o__Glomerellales	f__Plectosphaerellaceae	g__Plectosphaerella									0.834285	0.847321	0.467078	0.920001	10.2013	10.7223	9.68043	20.1365	11.3834	6.85411	14.1932	14.2945	4.27353	3.9205	15.0428	6.02333	18.6455	5.79235	10.565	3.71717	7.9769	8	7	0	1	7	2	3	1	0	0	1	0	1	1	0
k__Fungi	p__Ascomycota	c__Dothideomycetes	o__Pleosporales	f__Pleosporaceae	g__Alternaria									1.85855e-05	0.00120805	0.0060587	0.131272	5.31952	8.94723	1.69182	2.75496	1.71795	12.3148	0.0141134	3.81585	1.79702	40.2159	8.97455	0.357253	0.170345	0.00749124	0.136167	0.0259874	2.17093	9	2	5	2	1	0	1	0	0	0	0	0	8	0	1
k__Fungi	p__Ascomycota	c__Sordariomycetes	o__Hypocreales	f__Hypocreales_fam_Incertae_sedis	g__Acremonium									0.516692	1.1195	0.639962	0.815638	5.82074	7.48873	4.15274	4.80199	12.5325	7.95616	3.73895	10.0057	3.37453	10.0112	9.10814	4.76072	1.64262	9.03475	0.844742	1.19582	2.48241	11	7	2	2	7	2	1	1	1	1	1	0	4	1	1
k__Fungi	p__Ascomycota	c__Sordariomycetes	o__Hypocreales	f__Hypocreales_fam_Incertae_sedis	g__Sarocladium									0.00179554	0.023342	8.04915e-05	0.00523195	3.92225	5.21057	2.63394	0.127535	2.83219	1.5541	0.442812	3.49075	17.8552	10.1714	0.101652	0.00475613	3.64819	0.993882	1.8409	2.53175	9.31642	24	14	8	2	12	2	2	1	3	3	1	0	12	4	4
k__Fungi	p__Mortierellomycota	c__Mortierellomycetes	o__Mortierellales	f__Mortierellaceae	g__Mortierella									0.0252803	0.234746	0.0269695	0.438254	2.2279	1.93387	2.52193	1.75932	0.776821	3.42426	0.110094	1.0161	1.74666	4.70385	8.70319	1.39613	4.80617	0.23166	0.197202	0.0925703	2.22658	26	9	10	7	13	2	3	1	2	2	2	1	13	1	1
k__Fungi	p__Ascomycota	c__Sordariomycetes	o__Glomerellales	f__Plectosphaerellaceae	g__Musicillium									0.421305	1.05326	0.144099	0.936644	1.50211	2.68089	0.323328	5.33957	9.15173	0	0.556268	0.0632059	1.10682	2.54861	1.35864	0.00118987	0.163295	0.134509	0.490087	0.0292207	0.0863536	26	14	4	8	12	2	1	3	1	3	2	0	14	2	4
k__Fungi	p__Ascomycota	c__Dothideomycetes	o__Capnodiales	f__Mycosphaerellaceae	g__Mycosphaerella									0.601722	0.651865	0.605295	0.81967	2.23834	3.95624	0.520452	19.3112	0.0197748	0.339373	0.00147151	0.248494	7.73685	0.0365074	3.27935	0.0163528	0.092232	0.00598127	0.00291554	0.208135	0.0381934	34	14	14	6	16	3	3	1	4	3	2	0	18	3	2
k__Fungi	p__Ascomycota	c__Sordariomycetes	o__Hypocreales	f__Nectriaceae	g__Dactylonectria									0.000566836	0.00921108	0.16125	0.873439	2.40611	4.16854	0.643673	0	25.9004	0	2.22932	0.336439	0.56129	0.152397	0	1.07215	0.154458	1.97471	0.103373	0.386883	0.814141	37	21	9	7	19	5	1	3	1	4	1	4	18	5	3
k__Fungi	p__Ascomycota	c__Dothideomycetes	o__Pleosporales	f__Cucurbitariaceae	g__Pyrenochaetopsis									0.40773	1.0601	0.453357	0.920882	1.69691	0.327856	3.06596	0	0	1.39329	0.23253	0.140091	0.529082	0	0	0.00237973	4.4114	0.256397	11.1845	5.58611	0.020921	37	22	4	11	20	5	4	2	2	1	1	5	17	5	4
k__Fungi	p__Ascomycota	c__Dothideomycetes	o__Capnodiales	f__Cladosporiaceae	g__Cladosporium									5.14996e-05	0.00167374	0.111348	0.804181	0.229301	0.402115	0.0564873	0.105363	0.137939	2.33753	0.00397635	0.205407	0.0054504	0.0191434	0.133746	0	0.220126	0	0.00203091	0.00642039	0.0330873	41	13	16	12	19	3	0	1	4	3	4	4	22	1	5
k__Fungi	p__Ascomycota	c__Dothideomycetes	o__Pleosporales	f__Morosphaeriaceae	g__Acrocalymma									0.123475	0.422413	0.73537	0.770953	0.301709	0.332118	0.271299	0.156028	0	1.96195	0.00944926	0	0.020666	0.176735	0	0	1.04803	0.0124453	0.248238	0.0933005	0.497077	41	22	14	5	22	4	4	2	4	5	1	2	19	5	5
k__Fungi	p__Basidiomycota	c__Tremellomycetes	o__Filobasidiales	f__Filobasidiaceae	g__Filobasidium									0.582317	0.664045	0.440328	0.923268	1.21804	2.42846	0.00762437	0.0780581	0.0269333	0.0851013	10.7846	0.00842228	6.00638	0.00975983	0.0148553	0	0.0260913	0.00766316	0.000812364	0.00123469	0.00271377	43	15	13	15	19	2	2	2	2	4	4	3	24	2	5
k__Fungi	p__Basidiomycota	c__Agaricomycetes	o__Agaricales	f__Psathyrellaceae	g__Coprinopsis									0.15047	0.489026	0.557378	0.805101	0.663054	0.302569	1.02354	0.0196883	1.96185	0	0.100072	0.0345467	0	0.00182216	0	5.52344	0.00168319	1.1728	0.466297	0	0.000559856	48	19	11	18	23	4	2	3	1	4	5	4	25	5	1
k__Fungi	p__Ascomycota	c__Eurotiomycetes	o__Chaetothyriales	f__Herpotrichiellaceae	g__Exophiala									0.049773	0.215683	0.0825494	0.894285	0.641931	0.0325322	1.25133	0.0773694	0	0	0.117595	0.0271324	0.00562829	0	0	0	0.929685	4.1657	0.482978	3.15295	0.0279879	50	25	11	14	26	4	4	3	3	3	4	5	24	5	5
k__Fungi	p__Basidiomycota	c__Malasseziomycetes	o__Malasseziales	f__Malasseziaceae	g__Malassezia									0.638163	0.658422	0.630365	0.819475	1.03934	1.86702	0.211659	6.8445	0.035772	0.0969759	5.53687	0.0248351	0.496126	0.0340765	0	0	1.47091	0.00350862	0.00276274	0.000469269	0.00395768	50	23	15	12	20	4	3	2	4	3	3	1	30	5	5
k__Fungi	p__Ascomycota	c__Sordariomycetes	o__Hypocreales	f__Nectriaceae	g__Campylospora									0.402798	1.13834	0.354306	0.822497	0.0842264	0.0602256	0.108227	0	0	0	0.161286	0.0143242	0.00847809	0.23749	0	0	0	0.29936	0.00871201	0.0630715	0.386447	50	27	12	11	26	5	4	3	3	4	3	4	24	5	5
k__Fungi	p__Basidiomycota	c__Agaricomycetes	o__Cantharellales	f__Ceratobasidiaceae	g__Thanatephorus									0.5525	0.665046	0.765132	0.789422	0.243222	0.283982	0.202463	0	0.703893	0.28697	0	0.601803	0	0.395208	0	0.265015	1.01102	0.00256227	0	0	0.138646	51	18	18	15	26	5	2	2	5	4	5	3	25	5	2
k__Fungi	p__Ascomycota	c__Sordariomycetes	o__Microascales	f__Halosphaeriaceae	g__Natantispora									0.170829	0.528755	0.540143	0.797938	0.369703	0.464958	0.274448	0	3.20632	0	0.0408852	0	0.00750439	0	0	0.609498	0	1.18483	0	0.0232042	0.103608	53	24	14	15	27	5	2	3	3	5	4	5	26	5	4
k__Fungi	p__Ascomycota	c__Sordariomycetes	o__Glomerellales	f__Plectosphaerellaceae	g__Acrostalagmus									0.559659	0.661415	0.690653	0.735942	0.10802	0.0303564	0.185683	0.114099	0	0	0	0	0.0433483	0.0550474	1.10505	0	0.0426106	0	0.0128519	0.13927	0	53	22	18	13	26	4	4	3	5	5	2	3	27	3	5
k__Fungi	p__Ascomycota	c__Sordariomycetes	o__Hypocreales	f__Nectriaceae	g__Gibberella									0.533422	0.679852	0.625539	0.829796	0.0845022	0.0310126	0.137992	0.0284492	0	0	0	0.0617503	0.0869431	0.0399456	0.885597	0.0607823	0	0	0.0110736	0.00296326	0.00552672	53	22	17	14	25	4	4	3	5	3	3	3	28	3	3
k__Fungi	p__Ascomycota	c__Dothideomycetes	o__Pleosporales	f__Massarinaceae	g__Stagonospora									0.496163	1.11209	0.472262	0.877059	0.390802	0.234335	0.54727	0	0.00362539	1.59669	0.000981005	0.0301258	0.00892114	0	0	0	0.311547	0.0341882	2.92815	0.546227	0.0107745	53	23	14	16	27	5	3	2	4	4	4	5	26	5	5
k__Fungi	p__Ascomycota	c__Sordariomycetes	o__Microascales	f__Halosphaeriaceae	g__Cirrenalia									0.464164	1.11743	0.389209	0.843285	0.290208	0.0517783	0.528637	0.0235974	0.338851	0	0	0	0	0	0.684543	2.79662	0.0139004	0.0525571	0.152843	0	0	54	18	16	20	30	4	3	3	5	5	5	5	24	3	2
k__Fungi	p__Ascomycota	c__Dothideomycetes	o__Pleosporales	f__Pleosporaceae	g__Stemphylium									0.538974	0.673717	0.513986	0.814856	0.279105	0.540131	0.0180797	3.40516	0	0	0.000606006	0.000595752	0.107422	0.267127	0.0470326	0	0.0643047	0	0.002234	0.00261047	0.010376	55	24	17	14	26	4	4	3	4	4	3	4	29	4	5
k__Fungi	p__Ascomycota	c__Sordariomycetes	o__Hypocreales	f__Nectriaceae	g__Ilyonectria									0.0313917	0.226718	0.0972044	0.789786	0.398933	0.354641	0.443225	0	0	0	0	2.38845	0.0940366	0	0	0	0.0017282	0	0.00554401	3.09531	0	56	26	17	13	28	5	4	3	5	3	3	5	28	5	5
k__Fungi	p__Ascomycota	c__Dothideomycetes	o__Botryosphaeriales	f__Botryosphaeriaceae	g__Macrophomina									0.544577	0.667877	0.360719	0.808509	0.0466993	0.0792616	0.0141369	0	0	0	0.00919388	0.536434	0	0.00920317	0	0	0	0.0219791	0	0	0.0769794	58	27	17	14	28	5	4	3	4	4	5	3	30	5	5
k__Fungi	p__Ascomycota	c__Leotiomycetes	o__Thelebolales	f__Pseudeurotiaceae	g__Pseudogymnoascus									0.000267323	0.005792	0.24529	1.13885	0.524703	1.0128	0.0366038	0	0	7.08796	0	0.00166061	0	0	0	0	0.246361	0	0.00640886	0.00345713	0	59	23	17	19	29	5	4	1	5	4	5	5	30	5	5
k__Fungi	p__Ascomycota	c__Sordariomycetes	o__Microascales	f__Microascaceae	g__Microascus									0.00415525	0.0450152	0.0591581	0.769055	0.0837975	0.167595	0	0.498028	0.0135128	0	0	0	0	0.661625	0	0	0	0	0	0	0	59	24	20	15	24	3	3	3	5	5	5	0	35	5	5
k__Fungi	p__Ascomycota	c__Sordariomycetes	o__Sordariales	f__Chaetomiaceae	g__Botryotrichum									0.0564676	0.215905	0.201271	1.00636	0.0200084	0.0380488	0.00196801	0.0275966	0.0145738	0.223242	0	0	0	0.000929249	0.00733794	0	0	0	0.00643816	0	0	60	22	19	19	27	3	3	2	5	5	5	4	33	4	5
k__Fungi	p__Basidiomycota	c__Agaricomycetes	o__Agaricales	f__Psathyrellaceae	g__Psathyrella									0.0683713	0.246897	0.575134	0.795398	0.95708	1.57969	0.334467	0	0	10.0433	0	1.01457	0	0	0	0	0.0536111	0	2.28766	0	0	62	25	17	20	30	5	4	2	5	4	5	5	32	5	5
k__Fungi	p__Ascomycota	c__Sordariomycetes	o__Glomerellales	f__Plectosphaerellaceae	g__Gibellulopsis									0.362187	1.0701	0.574588	0.811918	0.0135678	0.000691551	0.026444	0	0	0	0	0	0	0.00484086	0.183061	0	0	0	0.00204737	0	0	62	25	18	19	31	5	4	3	5	5	5	4	31	3	5
k__Fungi	p__Ascomycota	c__Sordariomycetes	o__Hypocreales	f__Bionectriaceae	g__Gliomastix									0.048838	0.226748	0.0853398	0.792441	0.0443962	0.0104935	0.0782988	0	0	0	0	0	0	0.0734546	0	0	0	0	0.548092	0	0	63	27	18	18	30	5	4	3	5	5	5	3	33	5	5
k__Fungi	p__Ascomycota	c__Sordariomycetes	o__Sordariales	f__Chaetomiaceae	g__Chaetomium									0.586089	0.645691	0.652534	0.744117	0.0498034	0.0630683	0.0365385	0.430979	0	0	0	0	0	0.0104991	0.254552	0	0	0	0	0	0.00121775	63	25	20	18	30	4	4	3	5	5	5	4	33	4	5
k__Fungi	p__Basidiomycota	c__Microbotryomycetes	o__Sporidiobolales	f__Sporidiobolaceae	g__Sporobolomyces									0.523423	0.708803	0.351629	0.846515	0.0552642	0.000871011	0.109657	0	0	0	0.00609708	0	0	0	0.0228444	0	0.00364692	0	0	0.74111	0	63	25	19	19	31	5	4	3	4	5	5	5	32	4	5
k__Fungi	p__Ascomycota	c__Orbiliomycetes	o__Orbiliales	f__Orbiliaceae	g__Arthrobotrys									0.519852	0.750897	0.346491	0.900877	0.0312304	0.00112862	0.0613322	0	0	0	0	0.00232485	0	0.0055755	0	0.000475947	0	0	0	0	0.428849	63	26	19	18	30	5	4	3	5	4	5	4	33	5	4
k__Fungi	p__Ascomycota	c__Dothideomycetes	o__Pleosporales	f__Didymosphaeriaceae	g__Paraconiothyrium									0.517682	0.801174	0.644316	0.747867	0.429408	0.0062491	0.852567	0	0	0.0402417	0	0.0016852	0.0018168	0	5.96797	0	0	0	0	0	0	63	25	19	19	29	5	4	2	5	4	4	5	34	4	5
k__Fungi	p__Ascomycota	c__Dothideomycetes	o__Botryosphaeriales	f__Botryosphaeriaceae	g__Neofusicoccum									0.40346	1.0927	0.467631	0.894001	0.278332	0.556535	0.000129023	0	0	1.8358	0.000530181	0	2.05941	0	0	0.000903159	0	0	0	0	0	63	25	19	19	29	5	4	2	4	5	4	5	34	5	4
k__Fungi	p__Ascomycota	c__Sordariomycetes	o__Glomerellales	f__Plectosphaerellaceae	g__Verticillium									0.0559829	0.22743	0.276434	1.19788	0.259637	0.518943	0.000331105	0.382557	0	3.25004	0	0	0	0	0	0	0	0	0.00231774	0	0	64	25	19	20	30	4	4	2	5	5	5	5	34	5	5
k__Fungi	p__Ascomycota	c__Dothideomycetes	o__Pleosporales	f__Didymellaceae	g__Epicoccum									0.04589	0.22945	0.488181	0.793295	0.254834	0.504881	0.00478715	0	0	3.50275	0	0.0314216	0	0	0	0	0	0	0.03351	0	0	64	26	18	20	30	5	4	2	5	4	5	5	34	5	5
k__Fungi	p__Ascomycota	c__Sordariomycetes	o__Microascales	f__Microascaceae	g__Cephalotrichum									0.606386	0.646149	0.486665	0.811108	0.000701866	0.00080524	0.000598491	0	0	0	0.00563668	0	0	0	0	0	0.000841597	0	0.00334784	0	0	64	26	18	20	31	5	4	3	4	5	5	5	33	5	5
k__Fungi	p__Ascomycota	c__Sordariomycetes	o__Sordariales	f__Chaetomiaceae	g__Humicola									0.627654	0.658025	0.518962	0.803155	0.000506363	0.000534463	0.000478263	0	0	0	0.000880731	0	0	0.00286051	0	0	0	0	0.00334784	0	0	64	27	18	19	30	5	4	3	4	5	5	4	34	5	5
k__Fungi	p__Ascomycota	c__Sordariomycetes	o__Hypocreales	f__Clavicipitaceae	g__Metacordyceps									0.527581	0.685855	0.662805	0.718039	0.0710239	0.00131112	0.140737	0	0	0	0	0	0.00917786	0	0	0	0.926879	0	0	0.0582774	0	64	26	20	18	31	5	4	3	5	5	4	5	33	5	5
k__Fungi	p__Ascomycota	c__Eurotiomycetes	o__Eurotiales	f__Trichocomaceae	g__Talaromyces									0.527173	0.699311	0.661758	0.729055	0.0503233	0.00662814	0.0940184	0	0	0	0	0.0452172	0	0.00117984	0	0	0.658129	0	0	0	0	64	26	19	19	30	5	4	3	5	4	5	4	34	5	5
k__Fungi	p__Ascomycota	c__Sordariomycetes	o__Xylariales	f__Xylariales_fam_Incertae_sedis	g__Fusidium									0.522519	0.722633	0.653725	0.732623	0.0221775	0	0.044355	0	0	0	0	0	0	0	0	0	0.298762	0	0.0117226	0	0	64	26	18	20	32	5	4	3	5	5	5	5	32	5	5
k__Fungi	p__Basidiomycota	c__Cystobasidiomycetes	o__Cystobasidiomycetes_ord_Incertae_sedis	f__Buckleyzymaceae	g__Buckleyzyma									0.51713	0.840337	0.342675	1.06066	0.262291	0.524381	0.00020038	0	0.00150336	0	3.66916	0	0	0	0	0	0.00140266	0	0	0	0	64	25	19	20	30	5	3	3	4	5	5	5	34	5	5
k__Fungi	p__Ascomycota	c__Dothideomycetes	o__Pleosporales	f__Phaeosphaeriaceae	g__Phaeosphaeria									0.517125	0.861875	0.642617	0.803271	0.432109	0.00022722	0.86399	0	0	0	0.00159054	0	0	0	6.04546	0	0.00247326	0	0	0	0	64	25	19	20	31	5	4	3	4	5	5	5	33	4	5
k__Fungi	p__Ascomycota	c__Sordariomycetes	o__Sordariales	f__Lasiosphaeriaceae	g__Cercophora									0.584422	0.654956	0.538474	0.813972	0.00207142	0	0.00414284	0	0	0	0	0	0	0	0	0	0.0114881	0	0.0175118	0	0	65	26	19	20	32	5	4	3	5	5	5	5	33	5	5
k__Fungi	p__Ascomycota	c__Sordariomycetes	o__Hypocreales	f__Stachybotryaceae	g__Paramyrothecium									0.522023	0.737641	0.349553	0.873884	0.0225002	0.00150983	0.0434905	0	0	0	0.0105688	0	0	0	0	0	0	0	0.304433	0	0	65	27	18	20	31	5	4	3	4	5	5	5	34	5	5
k__Fungi	p__Ascomycota	c__Dothideomycetes	o__Pleosporales	f__Torulaceae	g__Torula									0.51835	0.765745	0.344382	0.932702	0.0251536	0.049849	0.000458169	0	0	0	0	0	0	0.348943	0	0	0	0	0	0	0.00320718	65	27	20	18	31	5	4	3	5	5	5	4	34	5	5
k__Fungi	p__Ascomycota	c__Dothideomycetes	o__Pleosporales	f__Phaeosphaeriaceae	g__Setophoma									0.517731	0.782617	0.343516	0.970806	0.032297	0.000314341	0.0642797	0	0	0	0	0	0	0.00220039	0	0	0	0	0	0	0.449958	65	27	20	18	31	5	4	3	5	5	5	4	34	5	5
k__Fungi	p__Basidiomycota	c__Agaricomycetes	o__Trechisporales	f__Hydnodontaceae	g__Trechispora									0.517274	0.820069	0.342877	1.01305	0.151335	0.000517548	0.302152	0	0	0	0	0	0.00362284	0	0	0	0	0	0	2.11506	0	65	27	20	18	31	5	4	3	5	5	4	5	34	5	5
k__Fungi	p__Basidiomycota	c__Agaricomycetes	o__Auriculariales	f__Auriculariaceae	g__Auricularia									0.517085	0.884488	0.342613	1.11349	0.1346	0	0.269199	0	0	0	0	0	0	0	0	0	0	0.000749288	0	1.88364	0	65	27	19	19	32	5	4	3	5	5	5	5	33	5	5
k__Fungi	p__Ascomycota	c__Dothideomycetes	o__Pleosporales	f__Biatriosporaceae	g__Biatriospora									0.481354	1.11743	0.322447	1.30994	0.0483526	0	0.0967051	0	0	0	0	0	0	0	0	0	0	0.676936	0	0	0	65	27	18	20	32	5	4	3	5	5	5	5	33	5	5
k__Fungi	p__Basidiomycota	c__Cystobasidiomycetes	o__Cystobasidiomycetes_ord_Incertae_sedis	f__Symmetrosporaceae	g__Symmetrospora									0.0451068	0.244329	0.480327	0.821611	0.160221	0.320442	0	0	0	2.2431	0	0	0	0	0	0	0	0	0	0	0	66	26	20	20	31	5	4	2	5	5	5	5	35	5	5
k__Fungi	p__Ascomycota	c__Dothideomycetes	o__Pleosporales	f__Coniothyriaceae	g__Coniothyrium									0.0451068	0.26654	0.480327	0.843817	0.323349	0.646697	0	0	0	4.52688	0	0	0	0	0	0	0	0	0	0	0	66	26	20	20	31	5	4	2	5	5	5	5	35	5	5
k__Fungi	p__Basidiomycota	c__Agaricomycetes	o__Agaricales	f__Omphalotaceae	g__Marasmiellus									0.517028	0.908293	0.342533	1.17182	0.156073	0	0.312147	0	0	0	0	0	0	0	0	0	0	0	0	0	2.18503	66	27	20	19	32	5	4	3	5	5	5	5	34	5	5
k__Fungi	p__Ascomycota	c__Sordariomycetes	o__Hypocreales	f__Stachybotryaceae	g__Myrothecium									0.517028	0.933523	0.342533	1.23692	0.0372356	0	0.0744711	0	0	0	0	0	0	0	0	0	0	0	0.521298	0	0	66	27	19	20	32	5	4	3	5	5	5	5	34	5	5
k__Fungi	p__Ascomycota	c__Saccharomycetes	o__Saccharomycetales	f__Debaryomycetaceae	g__Meyerozyma									0.517028	0.960195	0.480327	0.867256	0.930082	1.86016	0	13.0211	0	0	0	0	0	0	0	0	0	0	0	0	0	66	26	20	20	31	4	4	3	5	5	5	5	35	5	5
k__Fungi	p__Ascomycota	c__Dothideomycetes	o__Pleosporales	f__Pleosporaceae	g__Pyrenophora									0.517028	0.988436	0.64298	0.759886	0.109795	0	0.21959	0	0	0	0	0	0	0	0	0	1.53713	0	0	0	0	66	26	20	20	32	5	4	3	5	5	5	5	34	5	5
k__Fungi	p__Ascomycota	c__Leotiomycetes	o__Helotiales	f__Myxotrichaceae	g__Oidiodendron									0.517028	1.01839	0.342533	1.30968	0.028818	0.057636	0	0	0	0	0	0.403452	0	0	0	0	0	0	0	0	0	66	27	19	20	31	5	4	3	5	4	5	5	35	5	5
k__Fungi	p__Basidiomycota	c__Agaricomycetes	o__Russulales	f__Peniophoraceae	g__Subulicystidium									0.517028	1.05021	0.64298	0.773957	0.0200691	0	0.0401382	0	0	0	0	0	0	0	0	0.280967	0	0	0	0	0	66	26	20	20	32	5	4	3	5	5	5	5	34	5	4
k__Fungi	p__Basidiomycota	c__Agaricomycetes	o__Cantharellales	f__Ceratobasidiaceae	g__Rhizoctonia									0.517028	1.08409	0.64298	0.78856	2.82631e-05	0	5.65262e-05	0	0	0	0	0	0	0	0.000395683	0	0	0	0	0	0	66	26	20	20	32	5	4	3	5	5	5	5	34	4	5
[truncated: 72 more columns]
