# Supplementary material for: The Banana Root Endophytome: Differences between Mother Plants and Suckers and Evaluation of Selected Bacteria to Control Fusarium oxysporum f.sp. cubense
Source: J Fungi (Basel). 2021 Mar 9;7(3):194. doi: 10.3390/jof7030194 (PMC8002102; doi:10.3390/jof7030194)
Supplement: Supplementary file 1 [file jof-07-00194-s001.zip › Supplementary Tables/Supplementary Table S6 Molecular identification.xlsx]

## Sheet: GYR 16S
Bacteria
Strains	Gyrase		16S rRNA
IAS-B-93	Pseudomonas mediterranea		Pseudomonas sp.
IAS-B-100	Pseudomonas mediterranea		Pseudomonas sp.
IAS-B-102	Pseudomonas chlororaphis		Pseudomonas chlororaphis
IAS-B-103	Serratia marcescens
IAS-B-104	Pseudomonas mediterranea		Pseudomnas fluorescens
IAS-B-118	Pseudomonas putida		Pseudomonas sp.
IAS-B-162	Serratia marcescens
IAS-B-180	Pseudomonas		Pseudomonas sp.
IAS-B-197	Pseudomonas chlororaphis		Pseudomonas chlororaphis
IAS-B-219	Serratia marcescens
IAS-B-222	Pseudomonas putida or mosselli		Pseudomonas sp.
IAS-B-232	Pseudomonas putida or mosselli		Pseudomonas mosselli
IAS-B-248	Pseudomonas chlororaphis		Pseudomonas sp.
IAS-B-253	Pseudomonas		Pseudomonas sp.
IAS-B-282	Pseudomonas		Pseudomonas sp.
IAS-B-301	Pseudomonas chlororaphis		Pseudomonas sp.
IAS-B-343	Mycobacterium peregrinum
IAS-B-364	Pseudomonas chlororaphis		Pseudomonas chlororaphis
IAS-B-370	Chrysobacterium indologenes		Chrysobacterium sp.
IAS-B-374	Pseudomonas chlororaphis		Pseudomonas sp.
IAS-B-401	Pseudomonas plecoglossicida		Pseudomonas or Stenotrophomonas
IAS-B-408	Pseudomonas plecoglossicida		Psedomonas putida
IAS-B-414	Pseudomonas plecoglossicida		Pseudomonas sp.
IAS-B-444	Pseudomonas chlororaphis		Paucimonas or Pseudomonas
IAS-B-463	Serratia marcescens
IAS-B-471	Pseudomonas chlororaphis		Pseudomonas sp.
IAS-B-472	Pseudomonas chlororaphis		Pseudomonas chlororaphis
IAS-B-473	Serratia marcescens		Serratia marcescens
IAS-B-474	Pseudomonas putida or mosselli		Pseudomonas sp.
IAS-B-478	Pseudomonas chlororaphis		Pseudomonas sp.
IAS-B-481	Pseudomonas chlororaphis		Pseudomonas sp.
IAS-B-483	Pseudomonas chlororaphis		Pseudomonas chlororaphis
IAS-B-492	Pseudomonas chlororaphis		Pseudomonas sp.
IAS-B-504	Pseudomonas chlororaphis piscium		Pseudomonas sp.
IAS-B-592	Pantoea agglomerans		Pantoea
IAS-B-626	Pseudomonas		Pseudomonas koreensis
IAS-B-640	Serratia marcescens		Serratia marcescens
IAS-B-648	Serratia marcescens		Serratia marcescens
IAS-B-653			Serratia sp.
IAS-B-704	Pseudomonas		Pseudomonas alkylphenolica
IAS-B-712	Pseudomonas putida		Pseudomonas or Stenotrophomonas
IAS-B-717			Stenotrophomonas or Flavobacterium
IAS-B-723			Flavobacterium sp.
IAS-B-728	Pseudomonas chlororaphis		Pseudomonas sp.
IAS-B-729	Pseudomonas alcaligenes		Psedomonas alcaligenes
IAS-B-734	Pseudomonas alcaligenes		Psedomonas alcaligenes
IAS-B-746	Pseudomonas sp.		Psedomonas alcaligenes
IAS-B-769	Pseudomonas sp.		Pseudomonas sp.
IAS-B-773	Pseudomonas sp.		Pseudomonas sp.
IAS-B-780	Pseudomonas sp.		Pseudomonas sp.
IAS-B-788	Pseudomonas sp.		Pseudomonas sp.
IAS-B-793	Pseudomonas protegens		Pseudomonas protegens
IAS-B-801	Pseudomonas sp.		Pseudomonas kribbensis
IAS-B-860	P. putida		P. putida
IAS-B-866	P.fluorescens		Pseudomonas sp.
IAS-B-878	Pseudomonas sp.or toyotomiensis		Pseudomonas sp.
IAS-B-879	P. putida		P. putida
IAS-B-880	Raoultella terrigena		Raoultella terrigena
IAS-B-892	P. alkylphenolica		P. alkylphenolica
IAS-B-893	Lettiottia sp.		Buttiauxella izardii
IAS-B-897	Pseudomonas sp.		Pseudomonas sp.
IAS-B-898	Pseudomonas sp.		Pseudomonas sp.
IAS-B-909	Pseudomonas sp.		P. mendocina
IAS-B-913	Pseudomonas alcaligenes		Pseudomonas alcaligenes
IAS-B-915	Erwinia pyrifoliae or amylovora		Erwinia sp.
IAS-B-917	Erwinia pyrifoliae or amylovora		Erwinia aphificola
IAS-B-931	P. chlororaphis aurantiaca		P. chlororaphis aurantiaca
IAS-B-944	P. chlororaphis aureofaciens		P. chlororaphis aureofaciens
IAS-B-957	Pantoea sp.
IAS-B-958			Luteibacter sp.
IAS-B-961	Pantoea sp.		Pantoea sp.
IAS-B-962	P. chlororaphis piscium		P. chlororaphis piscium
IAS-B-965	P. alkylphenolica		P. alkylphenolica o putida
IAS-B-966	P. chlororaphis piscium		P. chlororaphis piscium
IAS-B-970	Lettiottia sp.		Lettiottia or Buttiauxella
IAS-B-991	Pseudomons fluorescens		Pseudomonas sp.
IAS-B-1002	Pseudomonas psychrophila		Pseudomonas psychrophila
IAS-B-1011	P. alcaligenes		P. alcaligenes
IAS-B-1013	P. chlororaphis		P. chlororaphis
IAS-B-1022	P. denitrificans		P. nitroreducens or denitrificans
IAS-B-1027			Pseudomonas sp.
IAS-B-1036	Pantoea agglomerans		Pantoea agglomerans
IAS-B-1040	Serratia marcescens		Serratia marcescens
IAS-B-1042	Serratia marcescens		Serratia marcescens
IAS-B-1046	Pseudomonas sp.		P. moraviensis
IAS-B-1054	P. chlororaphis aureofaciens		P. chlororaphis aureofaciens
IAS-B-1058	Rhizobium tropici		Rhizobium sp.
IAS-B-1061	Pseudomonas sp.		Pseudomonas sp.
IAS-B-1074			Xylophilus ampelinus
IAS-B-1075	P. chlororaphis aureofaciens		P. chlororaphis aureofaciens
IAS-B-1078	Pantoea agglomerans		Pantoea agglomerans
IAS-B-1082	Pantoe agglomerans		Pantoea agglomerans
IAS-B-1084	P. putida		P. putida
IAS-B-1089	P. chlororaphis aureofaciens		P. chlororaphis aureofaciens
IAS-B-1090	Serratia marcescens		Serratia marcescens
	Undetermined

## Sheet: ITS TEF
Fungi
Strains	ITS		TEF															TEF
IAS-B-47	Uncultured fungus		Verticillium insectorum
IAS-B-50	Uncultured fungus		Verticillium insectorum
IAS-B-52	Gloeotinia temulenta		Verticillium insectorum
IAS-B-54	Fusarium sp.		Fusarium proliferatum or Fusarium fujikoroi
IAS-B-65	Fusarium oxysporum		Fusarium fujikuroi or Fusarium oxysporum
IAS-B-67	Fusarium oxysporum f. sp. dianthi		Fusarium fujikuroi or Fusarium oxysporum
IAS-B-69	Fusarium proliferatum		Fusarium proliferatum or Fusarium fujikoroi
IAS-B-86	Sporothrix sp.		Sporothrix schenckii
IAS-B-192	Plectosphaerella cucumerina		Plectosphaerella cucumerina
IAS-B-220	Plectosphaerella sp.		Plectosphaerella cucumerina
IAS-B-237	Cordyceps chlamydosporia or Verticillium chlamydosporia		Metacordyceps chlamydosporia
IAS-B-271	Gliocladium cibotti
IAS-B-277	Plectosphaerella cucumerina
IAS-B-389	Epicoccum nigrum		Saccothecium sepincola or Leptosphaerulina argentinensis
IAS-B-433	Gliocladium cibotii		Plectosphaerella cucumerina or Acremonium restrictum
IAS-B-435	Plectosphaerella oligotrophica		Plectosphaerella cucumerina
IAS-B-440	Phyllachoraceae or Plectosphaerella		Plectosphaerella cucumerina or Acremonium stromaticum
IAS-B-505	Fusarium solani		Fusarium solani
IAS-B-603	Acremonium sp.		Acremonium sp.
IAS-B-636	Plectosphaerella sp.
IAS-B-658	Gibellulopsis sp.		Chordomyces antarcticum or Acremonium
IAS-B-810	Fusarium nematophilum		Fusarium euwallaceae
IAS-B-815	Pyrenochaetopsis		Fusarium euwallaceae
IAS-B-842	Gliocladium cibotii
IAS-B-1059			Alternaria alternata
IAS-B-1064			Plectosphaerella cucumerina or Acremonium restrictum
IAS-B-1065			Acremonium sp. or Sarocladium kiriense
	Undetermined
